# Supplementary material for: Five new cryptic freshwater gastropod species from New Caledonia (Caenogastropoda, Truncatelloidea, Tateidae)
Source: Zookeys. 2015 Sep 28;(523):63–87. doi: 10.3897/zookeys.523.6066 (PMC4602297; doi:10.3897/zookeys.523.6066)
Supplement: XML Treatment for Hemistomia andreae [file zookeys.523.6066-treatment2.xml]

<!DOCTYPE tp:taxon-treatment
  PUBLIC "-//TaxonX//DTD Taxonomic Treatment Publishing DTD v0 20100105//EN" "tax-treatment-NSO.dtd">
<tp:taxon-treatment xmlns:tp="http://www.plazi.org/taxpub"><tp:treatment-meta><kwd-group><label>Taxon classification</label><kwd><named-content content-type="kingdom">Animalia</named-content></kwd><kwd><named-content content-type="order">Littorinimorpha</named-content></kwd><kwd><named-content content-type="family">Tateidae</named-content></kwd></kwd-group><mixed-citation publication-type="journal"><person-group><name><surname>Haase</surname><given-names>Martin</given-names></name><name><surname>Zielske</surname><given-names>Susan</given-names></name></person-group><article-title>Five new cryptic freshwater gastropod species from New Caledonia (<tp:taxon-name><tp:taxon-name-part taxon-name-part-type="subclass">Caenogastropoda</tp:taxon-name-part></tp:taxon-name>, <tp:taxon-name><tp:taxon-name-part taxon-name-part-type="superfamily">Truncatelloidea</tp:taxon-name-part></tp:taxon-name>, <tp:taxon-name><tp:taxon-name-part taxon-name-part-type="family">Tateidae</tp:taxon-name-part></tp:taxon-name>)</article-title><source>Zookeys</source><day>28</day><month>9</month><year>2015</year><volume>2015</volume><issue>523</issue><fpage>63</fpage><lpage>87</lpage><pub-id pub-id-type="doi">10.3897/zookeys.523.6066</pub-id></mixed-citation></tp:treatment-meta><tp:nomenclature><tp:taxon-name>
                            <tp:taxon-name-part taxon-name-part-type="genus">Hemistomia</tp:taxon-name-part>
                            <tp:taxon-name-part taxon-name-part-type="species">andreae</tp:taxon-name-part>
                            <object-id xmlns:xlink="http://www.w3.org/1999/xlink" content-type="zoobank" xlink:type="simple">http://zoobank.org/1C80E381-43F7-43EB-9853-425C5C6B925E</object-id>
                        </tp:taxon-name><tp:taxon-status xmlns:xlink="http://www.w3.org/1999/xlink" xlink:type="simple">sp. n.</tp:taxon-status></tp:nomenclature><tp:treatment-sec sec-type="type material"><title>Type material.</title><p>Holotype <abbrev xmlns:xlink="http://www.w3.org/1999/xlink" content-type="institution" xlink:title="Museum National d’Histoire Naturelle in Paris" xlink:type="simple">MNHN</abbrev> IM 2000-27858; paratypes <abbrev xmlns:xlink="http://www.w3.org/1999/xlink" content-type="institution" xlink:title="Museum National d’Histoire Naturelle in Paris" xlink:type="simple">MNHN</abbrev> IM 2000-27859 (&gt; 50), <named-content xmlns:xlink="http://www.w3.org/1999/xlink" content-type="dwc:institutional_code" xlink:type="simple">NHMW</named-content> 110181 (10).</p></tp:treatment-sec><tp:treatment-sec sec-type="Type locality"><title>Type locality.</title><p>NeCa 12, Bouloupari: Ouaméni-valley, small stream on W-side of road in secondary forest, <named-content xmlns:xlink="http://www.w3.org/1999/xlink" content-type="dwc:verbatimCoordinates" xlink:type="simple">21°49'46.9"S, 165°56'42.9"E</named-content>, 22 May 2012.</p></tp:treatment-sec><tp:treatment-sec sec-type="Etymology"><title>Etymology.</title><p>The new species is dedicated to the senior author’s daughter on the occasion of her ‘quinceañera’, the 15<sup>th</sup> birthday.</p></tp:treatment-sec><tp:treatment-sec sec-type="Diagnosis"><title>Diagnosis.</title><p><italic><tp:taxon-name><tp:taxon-name-part taxon-name-part-type="genus">Hemistomia</tp:taxon-name-part> <tp:taxon-name-part taxon-name-part-type="species">andreae</tp:taxon-name-part></tp:taxon-name></italic> sp. n. is very similar to <italic><tp:taxon-name><tp:taxon-name-part taxon-name-part-type="genus">Hemistomia</tp:taxon-name-part> <tp:taxon-name-part taxon-name-part-type="species">cockerelli</tp:taxon-name-part></tp:taxon-name></italic> and <italic><tp:taxon-name><tp:taxon-name-part taxon-name-part-type="genus">Hemistomia</tp:taxon-name-part> <tp:taxon-name-part taxon-name-part-type="species">nyo</tp:taxon-name-part></tp:taxon-name></italic>. It differs from both in a clearer separation of the opercular pegs and a much more delicate penis. The protoconch of the new species has more whorls than <italic><tp:taxon-name><tp:taxon-name-part taxon-name-part-type="genus">Hemistomia</tp:taxon-name-part> <tp:taxon-name-part taxon-name-part-type="species">nyo</tp:taxon-name-part></tp:taxon-name></italic> and the palatal denticle is further behind the outer lip.</p></tp:treatment-sec><tp:treatment-sec sec-type="Shell"><title>Shell.</title><p>Conical, 2.2 times higher than wide, 4.5-5.5 whorls, without colour, transparent; protoconch faintly pitted with 1-1.25 whorls; palatal denticle large, elongate, c. 1/3 whorl behind outer lip; with columellar fold in the body whorl; aperture slightly higher than wide (Figs <xref ref-type="fig" rid="F2">2A</xref>, <xref ref-type="fig" rid="F3">3A,B</xref>, <xref ref-type="fig" rid="F4">4A,B</xref>).</p><fig id="F3" position="float" orientation="portrait"><label>Figure 3.</label><caption><p>Shells (all paratypes). <bold>A, B</bold> <italic><tp:taxon-name><tp:taxon-name-part taxon-name-part-type="genus">Hemistomia</tp:taxon-name-part> <tp:taxon-name-part taxon-name-part-type="species">andreae</tp:taxon-name-part></tp:taxon-name></italic> sp. n. <bold>C, D</bold> <italic><tp:taxon-name><tp:taxon-name-part taxon-name-part-type="genus">Leiorhagium</tp:taxon-name-part> <tp:taxon-name-part taxon-name-part-type="species">adioincola</tp:taxon-name-part></tp:taxon-name></italic> sp. n. <bold>E, F</bold> <italic><tp:taxon-name><tp:taxon-name-part taxon-name-part-type="genus">Leiorhagium</tp:taxon-name-part> <tp:taxon-name-part taxon-name-part-type="species">aremuum</tp:taxon-name-part></tp:taxon-name></italic> sp. n. <bold>G</bold> <italic><tp:taxon-name><tp:taxon-name-part taxon-name-part-type="genus">Leiorhagium</tp:taxon-name-part> <tp:taxon-name-part taxon-name-part-type="species">clandestinum</tp:taxon-name-part></tp:taxon-name></italic> sp. n. <bold>H, I</bold> <italic><tp:taxon-name><tp:taxon-name-part taxon-name-part-type="genus">Leiorhagium</tp:taxon-name-part> <tp:taxon-name-part taxon-name-part-type="species">neteae</tp:taxon-name-part></tp:taxon-name></italic> sp. n.</p></caption><graphic xmlns:xlink="http://www.w3.org/1999/xlink" xlink:href="zookeys-523-063-g003.jpg" position="float" orientation="portrait" xlink:type="simple" id="oo_58399.jpg"/></fig><fig id="F4" position="float" orientation="portrait"><label>Figure 4.</label><caption><p>Protoconchs (left) and close-up views of apical microstructure (right). <bold>A, B</bold> <italic><tp:taxon-name><tp:taxon-name-part taxon-name-part-type="genus">Hemistomia</tp:taxon-name-part> <tp:taxon-name-part taxon-name-part-type="species">andreae</tp:taxon-name-part></tp:taxon-name></italic> sp. n. <bold>C, D</bold> <italic><tp:taxon-name><tp:taxon-name-part taxon-name-part-type="genus">Leiorhagium</tp:taxon-name-part> <tp:taxon-name-part taxon-name-part-type="species">adioincola</tp:taxon-name-part></tp:taxon-name></italic> sp. n. <bold>E, F</bold> <italic><tp:taxon-name><tp:taxon-name-part taxon-name-part-type="genus">Leiorhagium</tp:taxon-name-part> <tp:taxon-name-part taxon-name-part-type="species">aremuum</tp:taxon-name-part></tp:taxon-name></italic> sp. n. <bold>G, H</bold> <italic><tp:taxon-name><tp:taxon-name-part taxon-name-part-type="genus">Leiorhagium</tp:taxon-name-part> <tp:taxon-name-part taxon-name-part-type="species">clandestinum</tp:taxon-name-part></tp:taxon-name></italic> <bold>I, J</bold> <italic><tp:taxon-name><tp:taxon-name-part taxon-name-part-type="genus">Leiorhagium</tp:taxon-name-part> <tp:taxon-name-part taxon-name-part-type="species">neteae</tp:taxon-name-part></tp:taxon-name></italic> sp. n. Scale bars 50 µm (<bold>A, C, E, G, I</bold>), 10 µm (<bold>B, D, F, H, J)</bold>.</p></caption><graphic xmlns:xlink="http://www.w3.org/1999/xlink" xlink:href="zookeys-523-063-g004.jpg" position="float" orientation="portrait" xlink:type="simple" id="oo_58400.jpg"/></fig></tp:treatment-sec><tp:treatment-sec sec-type="Operculum"><title>Operculum.</title><p>Elongate-ellipsoidal, paucisprial, nucleus submarginal, orange, one large and one small non-calcareous white peg, well separated from each other (<italic>N</italic>=5) (Fig. <xref ref-type="fig" rid="F5">5A,B</xref>).</p><fig id="F5" position="float" orientation="portrait"><label>Figure 5.</label><caption><p>Operculum. <bold>A, B</bold> <italic><tp:taxon-name><tp:taxon-name-part taxon-name-part-type="genus">Hemistomia</tp:taxon-name-part> <tp:taxon-name-part taxon-name-part-type="species">andreae</tp:taxon-name-part></tp:taxon-name></italic> sp. n. <bold>C, D</bold> <italic><tp:taxon-name><tp:taxon-name-part taxon-name-part-type="genus">Leiorhagium</tp:taxon-name-part> <tp:taxon-name-part taxon-name-part-type="species">adioincola</tp:taxon-name-part></tp:taxon-name></italic> sp. n. <bold>E, F</bold> <italic><tp:taxon-name><tp:taxon-name-part taxon-name-part-type="genus">Leiorhagium</tp:taxon-name-part> <tp:taxon-name-part taxon-name-part-type="species">aremuum</tp:taxon-name-part></tp:taxon-name></italic> sp. n. <bold>G, H</bold> <italic><tp:taxon-name><tp:taxon-name-part taxon-name-part-type="genus">Leiorhagium</tp:taxon-name-part> <tp:taxon-name-part taxon-name-part-type="species">neteae</tp:taxon-name-part></tp:taxon-name></italic> sp. n.</p></caption><graphic xmlns:xlink="http://www.w3.org/1999/xlink" xlink:href="zookeys-523-063-g005.jpg" position="float" orientation="portrait" xlink:type="simple" id="oo_58401.jpg"/></fig></tp:treatment-sec><tp:treatment-sec sec-type="External features"><title>External features.</title><p>Epidermis without pigment, eyes black.</p><!--PageBreak--></tp:treatment-sec><tp:treatment-sec sec-type="Mantle cavity"><title>Mantle cavity.</title><p>Ctenidium with 24–26 (2 males) or 25–28 (3 females) filaments; osphradium kidney-shaped, behind middle of ctenidium.</p></tp:treatment-sec><tp:treatment-sec sec-type="Digestive system"><title>Digestive system.</title><p>Radula formula (<italic>N</italic>=3) (Fig. <xref ref-type="fig" rid="F6">6A</xref>): R (rhachis or central tooth): 3 1 3/2 2, L (lateral tooth): 3 1 5, M<sub>1</sub> (inner marginal tooth): 21–25, M<sub>2</sub> (outer marginal tooth): 27–32; stomach without caecum; rectum close to pallial oviduct in females and to prostate in males.</p><fig id="F6" position="float" orientation="portrait"><label>Figure 6.</label><caption><p>Radula. <bold>A</bold> <italic><tp:taxon-name><tp:taxon-name-part taxon-name-part-type="genus">Hemistomia</tp:taxon-name-part> <tp:taxon-name-part taxon-name-part-type="species">andreae</tp:taxon-name-part></tp:taxon-name></italic> sp. n. <bold>B</bold> <italic><tp:taxon-name><tp:taxon-name-part taxon-name-part-type="genus">Leiorhagium</tp:taxon-name-part> <tp:taxon-name-part taxon-name-part-type="species">adioincola</tp:taxon-name-part></tp:taxon-name></italic> sp. n. <bold>C</bold> <italic><tp:taxon-name><tp:taxon-name-part taxon-name-part-type="genus">Leiorhagium</tp:taxon-name-part> <tp:taxon-name-part taxon-name-part-type="species">aremuum</tp:taxon-name-part></tp:taxon-name></italic> sp. n. <bold>D</bold> <italic><tp:taxon-name><tp:taxon-name-part taxon-name-part-type="genus">Leiorhagium</tp:taxon-name-part> <tp:taxon-name-part taxon-name-part-type="species">neteae</tp:taxon-name-part></tp:taxon-name></italic> sp. n. Arrows indicate membranous junction of flank and face of lateral teeth typical for most Pacific tateid genera (partly dissolved in <bold>A</bold> and <bold>D</bold>).</p></caption><graphic xmlns:xlink="http://www.w3.org/1999/xlink" xlink:href="zookeys-523-063-g006.jpg" position="float" orientation="portrait" xlink:type="simple" id="oo_58402.jpg"/></fig></tp:treatment-sec><tp:treatment-sec sec-type="Female genitalia"><title>Female genitalia.</title><p>Ovary without lobes, proximal end c. 1.25 whorls below apex, comprising 0.25–0.5 whorls, eventually reaching stomach; anterior capsule gland yellow-orange, posterior capsule gland opaque-white, albumen gland milky-white; proximal loop of renal oviduct upright comprising 180°, distal loop short; bursa copulatrix pear-shaped, reaching only slightly behind albumen gland; bursal duct long, entering anterior; seminal receptacle on ventral edge of and as long as bursa (<italic>N</italic>=3) (Fig. <xref ref-type="fig" rid="F7">7A</xref>).</p><fig id="F7" position="float" orientation="portrait"><label>Figure 7.</label><caption><p>Female genitalia. <bold>A</bold> <italic><tp:taxon-name><tp:taxon-name-part taxon-name-part-type="genus">Hemistomia</tp:taxon-name-part> <tp:taxon-name-part taxon-name-part-type="species">andreae</tp:taxon-name-part></tp:taxon-name></italic> sp. n. <bold>B</bold> <italic><tp:taxon-name><tp:taxon-name-part taxon-name-part-type="genus">Leiorhagium</tp:taxon-name-part> <tp:taxon-name-part taxon-name-part-type="species">adioincola</tp:taxon-name-part></tp:taxon-name></italic> sp. n. <bold>C</bold> <italic><tp:taxon-name><tp:taxon-name-part taxon-name-part-type="genus">Leiorhagium</tp:taxon-name-part> <tp:taxon-name-part taxon-name-part-type="species">aremuum</tp:taxon-name-part></tp:taxon-name></italic> sp. n. <bold>D</bold> <italic><tp:taxon-name><tp:taxon-name-part taxon-name-part-type="genus">Leiorhagium</tp:taxon-name-part> <tp:taxon-name-part taxon-name-part-type="species">neteae</tp:taxon-name-part></tp:taxon-name></italic> sp. n. ac anterior capsule gland, ag albumen gland, bc bursa copulatrix, bd bursal duct, go genital opening, od oviduct, pc posterior capsule gland, rs receptaculum seminis, vc vestibular capsule gland, ve ventral channel.</p></caption><graphic xmlns:xlink="http://www.w3.org/1999/xlink" xlink:href="zookeys-523-063-g007.jpg" position="float" orientation="portrait" xlink:type="simple" id="oo_58403.jpg"/></fig></tp:treatment-sec><tp:treatment-sec sec-type="Male genitalia"><title>Male genitalia.</title><p>Proximal end of lobate testis 1–1.25 whorls below apex, comprising 0.75 whorls, covering proximal end of stomach; vesicula seminalis arising from anterior third of testis; penis fairly delicate with blunt end (<italic>N</italic>=2) (Fig. <xref ref-type="fig" rid="F8">8A,B</xref>).</p><fig id="F8" position="float" orientation="portrait"><label>Figure 8.</label><caption><p>Penis. <bold>A, B</bold> <italic><tp:taxon-name><tp:taxon-name-part taxon-name-part-type="genus">Hemistomia</tp:taxon-name-part> <tp:taxon-name-part taxon-name-part-type="species">andreae</tp:taxon-name-part></tp:taxon-name></italic> sp. n. <bold>C</bold> <italic><tp:taxon-name><tp:taxon-name-part taxon-name-part-type="genus">Leiorhagium</tp:taxon-name-part> <tp:taxon-name-part taxon-name-part-type="species">adioincola</tp:taxon-name-part></tp:taxon-name></italic> sp. n. <bold>D</bold> <italic><tp:taxon-name><tp:taxon-name-part taxon-name-part-type="genus">Leiorhagium</tp:taxon-name-part> <tp:taxon-name-part taxon-name-part-type="species">aremuum</tp:taxon-name-part></tp:taxon-name></italic> sp. n. <bold>E</bold> <italic><tp:taxon-name><tp:taxon-name-part taxon-name-part-type="genus">Leiorhagium</tp:taxon-name-part> <tp:taxon-name-part taxon-name-part-type="species">neteae</tp:taxon-name-part></tp:taxon-name></italic> sp. n. Scale bars = 100 µm.</p></caption><graphic xmlns:xlink="http://www.w3.org/1999/xlink" xlink:href="zookeys-523-063-g008.jpg" position="float" orientation="portrait" xlink:type="simple" id="oo_58404.jpg"/></fig></tp:treatment-sec><tp:treatment-sec sec-type="Remarks"><title>Remarks.</title><p>This is <italic><tp:taxon-name><tp:taxon-name-part taxon-name-part-type="genus">Hemistomia</tp:taxon-name-part></tp:taxon-name></italic> sp. n. 1 of <xref ref-type="bibr" rid="B35">Zielske and Haase (2015)</xref>. Both <italic><tp:taxon-name><tp:taxon-name-part taxon-name-part-type="genus">Hemistomia</tp:taxon-name-part> <tp:taxon-name-part taxon-name-part-type="species">andreae</tp:taxon-name-part></tp:taxon-name></italic> sp. n. and <italic><tp:taxon-name><tp:taxon-name-part taxon-name-part-type="genus">Hemistomia</tp:taxon-name-part> <tp:taxon-name-part taxon-name-part-type="species">cockerelli</tp:taxon-name-part></tp:taxon-name></italic> do have the columellar fold in the body whorl assumed to be unique in <italic><tp:taxon-name><tp:taxon-name-part taxon-name-part-type="genus">Hemistomia</tp:taxon-name-part> <tp:taxon-name-part taxon-name-part-type="species">nyo</tp:taxon-name-part></tp:taxon-name></italic> by <xref ref-type="bibr" rid="B8">Haase and Bouchet (1998)</xref>. <italic><tp:taxon-name><tp:taxon-name-part taxon-name-part-type="genus">Hemistomia</tp:taxon-name-part> <tp:taxon-name-part taxon-name-part-type="species">andreae</tp:taxon-name-part></tp:taxon-name></italic> sp. n. is only known from the type locality.</p></tp:treatment-sec><tp:treatment-sec><!--Section generated to contain objects referenced in tp:taxon-treatment.--><fig id="F2" position="float" orientation="portrait"><label>Figure 2.</label><caption><p>Holotypes. <bold>A</bold> <italic><tp:taxon-name><tp:taxon-name-part taxon-name-part-type="genus">Hemistomia</tp:taxon-name-part> <tp:taxon-name-part taxon-name-part-type="species">andreae</tp:taxon-name-part></tp:taxon-name></italic> sp. n. <bold>B</bold> <italic><tp:taxon-name><tp:taxon-name-part taxon-name-part-type="genus">Leiorhagium</tp:taxon-name-part> <tp:taxon-name-part taxon-name-part-type="species">adioincola</tp:taxon-name-part></tp:taxon-name></italic> sp. n. <bold>C</bold> <italic><tp:taxon-name><tp:taxon-name-part taxon-name-part-type="genus">Leiorhagium</tp:taxon-name-part> <tp:taxon-name-part taxon-name-part-type="species">aremuum</tp:taxon-name-part></tp:taxon-name></italic> sp. n. <bold>D</bold> <italic><tp:taxon-name><tp:taxon-name-part taxon-name-part-type="genus">Leiorhagium</tp:taxon-name-part> <tp:taxon-name-part taxon-name-part-type="species">clandestinum</tp:taxon-name-part></tp:taxon-name></italic> sp. n. <bold>E</bold> <italic><tp:taxon-name><tp:taxon-name-part taxon-name-part-type="genus">Leiorhagium</tp:taxon-name-part> <tp:taxon-name-part taxon-name-part-type="species">neteae</tp:taxon-name-part></tp:taxon-name></italic> sp. n. Scale bar = 1 mm.</p></caption><graphic xmlns:xlink="http://www.w3.org/1999/xlink" xlink:href="zookeys-523-063-g002.jpg" position="float" orientation="portrait" xlink:type="simple" id="oo_58398.jpg"/></fig></tp:treatment-sec><ref-list><ref id="B35"><mixed-citation xmlns:xlink="http://www.w3.org/1999/xlink" xlink:type="simple"><person-group><name name-style="western"><surname>Zielske</surname><given-names>S</given-names></name><name name-style="western"><surname>Haase</surname><given-names>M</given-names></name></person-group> (<year>2015</year>) <article-title>Molecular phylogeny and a modified approach of character-based barcoding refining the taxonomy of New Caledonian freshwater gastropods (<tp:taxon-name><tp:taxon-name-part taxon-name-part-type="subclass">Caenogastropoda</tp:taxon-name-part></tp:taxon-name>, <tp:taxon-name><tp:taxon-name-part taxon-name-part-type="superfamily">Truncatelloidea</tp:taxon-name-part></tp:taxon-name>, <tp:taxon-name><tp:taxon-name-part taxon-name-part-type="family">Tateidae</tp:taxon-name-part></tp:taxon-name>).</article-title> <source>Molecular Phylogenetics and Evolution</source> <volume>89</volume>: <fpage>171</fpage>–<lpage>181</lpage>. doi: <ext-link xlink:type="simple" ext-link-type="doi" xlink:href="10.1016/j.ympev.2015.04.020">10.1016/j.ympev.2015.04.020</ext-link> </mixed-citation></ref><ref id="B8"><mixed-citation xmlns:xlink="http://www.w3.org/1999/xlink" xlink:type="simple"><person-group><name name-style="western"><surname>Haase</surname><given-names>M</given-names></name><name name-style="western"><surname>Bouchet</surname><given-names>P</given-names></name></person-group> (<year>1998</year>) <article-title>Radiation of crenobiontic gastropods on an ancient continental island: the <italic><tp:taxon-name><tp:taxon-name-part taxon-name-part-type="genus">Hemistomia</tp:taxon-name-part></tp:taxon-name></italic>-clade in New Caledonia (<tp:taxon-name><tp:taxon-name-part taxon-name-part-type="class">Gastropoda</tp:taxon-name-part></tp:taxon-name>: <tp:taxon-name><tp:taxon-name-part taxon-name-part-type="family">Hydrobiidae</tp:taxon-name-part></tp:taxon-name>).</article-title> <source>Hydrobiologia</source> <volume>367</volume>: <fpage>43</fpage>–<lpage>129</lpage>. doi: <ext-link xlink:type="simple" ext-link-type="doi" xlink:href="10.1023/A:1003219931171">10.1023/A:1003219931171</ext-link> </mixed-citation></ref></ref-list></tp:taxon-treatment>
