# Supplementary material for: Five new cryptic freshwater gastropod species from New Caledonia (Caenogastropoda, Truncatelloidea, Tateidae)
Source: Zookeys. 2015 Sep 28;(523):63–87. doi: 10.3897/zookeys.523.6066 (PMC4602297; doi:10.3897/zookeys.523.6066)
Supplement: XML Treatment for Leiorhagium adioincola [file zookeys.523.6066-treatment4.xml]

<!DOCTYPE tp:taxon-treatment
  PUBLIC "-//TaxonX//DTD Taxonomic Treatment Publishing DTD v0 20100105//EN" "tax-treatment-NSO.dtd">
<tp:taxon-treatment xmlns:tp="http://www.plazi.org/taxpub"><tp:treatment-meta><kwd-group><label>Taxon classification</label><kwd><named-content content-type="kingdom">Animalia</named-content></kwd><kwd><named-content content-type="order">Littorinimorpha</named-content></kwd><kwd><named-content content-type="family">Tateidae</named-content></kwd></kwd-group><mixed-citation publication-type="journal"><person-group><name><surname>Haase</surname><given-names>Martin</given-names></name><name><surname>Zielske</surname><given-names>Susan</given-names></name></person-group><article-title>Five new cryptic freshwater gastropod species from New Caledonia (<tp:taxon-name><tp:taxon-name-part taxon-name-part-type="subclass">Caenogastropoda</tp:taxon-name-part></tp:taxon-name>, <tp:taxon-name><tp:taxon-name-part taxon-name-part-type="superfamily">Truncatelloidea</tp:taxon-name-part></tp:taxon-name>, <tp:taxon-name><tp:taxon-name-part taxon-name-part-type="family">Tateidae</tp:taxon-name-part></tp:taxon-name>)</article-title><source>Zookeys</source><day>28</day><month>9</month><year>2015</year><volume>2015</volume><issue>523</issue><fpage>63</fpage><lpage>87</lpage><pub-id pub-id-type="doi">10.3897/zookeys.523.6066</pub-id></mixed-citation></tp:treatment-meta><tp:nomenclature><tp:taxon-name>
                            <tp:taxon-name-part taxon-name-part-type="genus">Leiorhagium</tp:taxon-name-part>
                            <tp:taxon-name-part taxon-name-part-type="species">adioincola</tp:taxon-name-part>
                            <object-id xmlns:xlink="http://www.w3.org/1999/xlink" content-type="zoobank" xlink:type="simple">http://zoobank.org/CCC4F863-76C3-44C2-A4AA-CE9DE0B726AB</object-id>
                        </tp:taxon-name><tp:taxon-status xmlns:xlink="http://www.w3.org/1999/xlink" xlink:type="simple">sp. n.</tp:taxon-status></tp:nomenclature><tp:treatment-sec sec-type="type material"><title>Type material.</title><p>Holotype <named-content xmlns:xlink="http://www.w3.org/1999/xlink" content-type="dwc:institutional_code" xlink:type="simple"><named-content content-type="dwc:institutional_code" xlink:type="simple">MNHN</named-content></named-content> IM 2000-27860; paratypes <named-content xmlns:xlink="http://www.w3.org/1999/xlink" content-type="dwc:institutional_code" xlink:type="simple"><named-content content-type="dwc:institutional_code" xlink:type="simple">MNHN</named-content></named-content> IM 2000-27861 (29), <named-content xmlns:xlink="http://www.w3.org/1999/xlink" content-type="dwc:institutional_code" xlink:type="simple">NHMW</named-content> 110182 (5).</p></tp:treatment-sec><tp:treatment-sec sec-type="Type locality"><title>Type locality.</title><p>NeCa 49, Poya: Massif d’Adio, stream flowing into Grotte d’Adio, open secondary forest, <named-content xmlns:xlink="http://www.w3.org/1999/xlink" content-type="dwc:verbatimCoordinates" xlink:type="simple">21°15'24.4"S, 165°14'46.4"E</named-content>, 29 May 2012.</p></tp:treatment-sec><tp:treatment-sec sec-type="material"><title>Other material.</title><p>NeCa 43, Poya: small stream on W-side of road between Nétéa and Goipin, on forest edge, <named-content xmlns:xlink="http://www.w3.org/1999/xlink" content-type="dwc:verbatimCoordinates" xlink:type="simple">21°16'06.0"S, 165°14'32.0"E</named-content>, 28 May 2012, <named-content xmlns:xlink="http://www.w3.org/1999/xlink" content-type="dwc:institutional_code" xlink:type="simple"><named-content content-type="dwc:institutional_code" xlink:type="simple">MNHN</named-content></named-content>-IM-2012-36075 (23), <named-content xmlns:xlink="http://www.w3.org/1999/xlink" content-type="dwc:institutional_code" xlink:type="simple">NHMW</named-content> 110183 (10).</p></tp:treatment-sec><tp:treatment-sec sec-type="Etymology"><title>Etymology.</title><p>Adioincola is composed of the name of the area of Adio and the Latin noun incola meaning inhabitant, and thus refers to the type locality of the new species.</p></tp:treatment-sec><tp:treatment-sec sec-type="Diagnosis"><title>Diagnosis.</title><p><italic><tp:taxon-name><tp:taxon-name-part taxon-name-part-type="genus">Leiorhagium</tp:taxon-name-part> <tp:taxon-name-part taxon-name-part-type="species">adioincola</tp:taxon-name-part></tp:taxon-name></italic> sp. n. is very similar to <italic><tp:taxon-name><tp:taxon-name-part taxon-name-part-type="genus">Leiorhagium</tp:taxon-name-part> <tp:taxon-name-part taxon-name-part-type="species">kavuneva</tp:taxon-name-part></tp:taxon-name></italic> and <italic><tp:taxon-name><tp:taxon-name-part taxon-name-part-type="genus">Leiorhagium</tp:taxon-name-part> <tp:taxon-name-part taxon-name-part-type="species">clandestinum</tp:taxon-name-part></tp:taxon-name></italic> sp. n. The former pair differs in penial shape, slender vs. basally broad with long terminal filament. <italic><tp:taxon-name><tp:taxon-name-part taxon-name-part-type="genus">Leiorhagium</tp:taxon-name-part> <tp:taxon-name-part taxon-name-part-type="species">adioincola</tp:taxon-name-part></tp:taxon-name></italic> sp. n. tends to have fewer radular denticles than <italic><tp:taxon-name><tp:taxon-name-part taxon-name-part-type="genus">Leiorhagium</tp:taxon-name-part> <tp:taxon-name-part taxon-name-part-type="species">kavuneva</tp:taxon-name-part></tp:taxon-name></italic>. Genetically, these species differed on average at 9.65% of the positions of <abbrev xmlns:xlink="http://www.w3.org/1999/xlink" xlink:title="cytochrome oxidase subunit I" xlink:type="simple">COI</abbrev>. Due <!--PageBreak-->to the lack of anatomical data, both new species can only be distinguished genetically. Their <abbrev xmlns:xlink="http://www.w3.org/1999/xlink" xlink:title="cytochrome oxidase subunit I" xlink:type="simple">COI</abbrev> sequences differed on average by 9.5% (p-distance).</p></tp:treatment-sec><tp:treatment-sec sec-type="Shell"><title>Shell.</title><p>Pupiform, 1.8 times higher than wide, 4.125-4.75 whorls, without colour, transparent; protoconch faintly pitted with c. 1 whorl; palatal denticle a small droplet 1/8 whorl behind outer lip; aperture as high as wide (Figs <xref ref-type="fig" rid="F2">2B</xref>, <xref ref-type="fig" rid="F3">3C, D</xref>, <xref ref-type="fig" rid="F4">4C, D</xref>).</p></tp:treatment-sec><tp:treatment-sec sec-type="Operculum"><title>Operculum.</title><p>Elongate-ellipsoidal, paucisprial, nucleus submarginal, orange, usually two non-calcareous white pegs, eventually accompanied by a small third one (<italic>N</italic>=3) (Fig. <xref ref-type="fig" rid="F5">5C,D</xref>).</p></tp:treatment-sec><tp:treatment-sec sec-type="External features"><title>External features.</title><p>Epidermis without pigment, eyes black.</p></tp:treatment-sec><tp:treatment-sec sec-type="Mantle cavity"><title>Mantle cavity.</title><p>Ctenidium with 18-19 (3 males) or 21–24 (2 females) filaments; osphradium kidney-shaped, behind middle of ctenidium.</p></tp:treatment-sec><tp:treatment-sec sec-type="Digestive system"><title>Digestive system.</title><p>Radula formula (<italic>N</italic>=3) (Fig. <xref ref-type="fig" rid="F6">6B</xref>): R: 4 1 4/2 2, L: 4-5 1 6, M<sub>1</sub>: 22-27, M<sub>2</sub>: 21-29; stomach without caecum; rectum close to pallial oviduct in females and to prostate in males.</p></tp:treatment-sec><tp:treatment-sec sec-type="Female genitalia"><title>Female genitalia.</title><p>Ovary without lobes, proximal end 1.25 whorls below apex, comprising 0.25-0.5 whorls, eventually reaching stomach; anterior capsule gland yellow-orange, posterior capsule gland opaque-white, albumen gland milky-white; proximal loop of renal oviduct bent forward, distal loop short; bursa copulatrix almost cubical, reaching behind albumen gland; bursal duct long, entering anterior; no seminal receptacle (<italic>N</italic>=2) (Fig. <xref ref-type="fig" rid="F7">7B</xref>).</p></tp:treatment-sec><tp:treatment-sec sec-type="Male genitalia"><title>Male genitalia.</title><p>Proximal end of lobate testis 1.25–1.5 whorls below apex, comprising 0.5-0.75 whorls, covering proximal end of stomach; vesicula seminalis arising from anterior half of testis; penis slender, terminal end occasionally forming short filament (<italic>N</italic>=3) (Fig. <xref ref-type="fig" rid="F8">8C</xref>).</p></tp:treatment-sec><tp:treatment-sec sec-type="Remarks"><title>Remarks.</title><p>This is <italic><tp:taxon-name><tp:taxon-name-part taxon-name-part-type="genus">Leiorhagium</tp:taxon-name-part></tp:taxon-name></italic> sp. n. 4 of <xref ref-type="bibr" rid="B35">Zielske and Haase (2015)</xref>. <italic><tp:taxon-name><tp:taxon-name-part taxon-name-part-type="genus">Leiorhagium</tp:taxon-name-part> <tp:taxon-name-part taxon-name-part-type="species">adioincola</tp:taxon-name-part></tp:taxon-name></italic> sp. n. occurs in the area between the villages of Nétéa and Goipin including the Massif d’Adio.</p></tp:treatment-sec><tp:treatment-sec><!--Section generated to contain objects referenced in tp:taxon-treatment.--><fig id="F2" position="float" orientation="portrait"><label>Figure 2.</label><caption><p>Holotypes. <bold>A</bold> <italic><tp:taxon-name><tp:taxon-name-part taxon-name-part-type="genus">Hemistomia</tp:taxon-name-part> <tp:taxon-name-part taxon-name-part-type="species">andreae</tp:taxon-name-part></tp:taxon-name></italic> sp. n. <bold>B</bold> <italic><tp:taxon-name><tp:taxon-name-part taxon-name-part-type="genus">Leiorhagium</tp:taxon-name-part> <tp:taxon-name-part taxon-name-part-type="species">adioincola</tp:taxon-name-part></tp:taxon-name></italic> sp. n. <bold>C</bold> <italic><tp:taxon-name><tp:taxon-name-part taxon-name-part-type="genus">Leiorhagium</tp:taxon-name-part> <tp:taxon-name-part taxon-name-part-type="species">aremuum</tp:taxon-name-part></tp:taxon-name></italic> sp. n. <bold>D</bold> <italic><tp:taxon-name><tp:taxon-name-part taxon-name-part-type="genus">Leiorhagium</tp:taxon-name-part> <tp:taxon-name-part taxon-name-part-type="species">clandestinum</tp:taxon-name-part></tp:taxon-name></italic> sp. n. <bold>E</bold> <italic><tp:taxon-name><tp:taxon-name-part taxon-name-part-type="genus">Leiorhagium</tp:taxon-name-part> <tp:taxon-name-part taxon-name-part-type="species">neteae</tp:taxon-name-part></tp:taxon-name></italic> sp. n. Scale bar = 1 mm.</p></caption><graphic xmlns:xlink="http://www.w3.org/1999/xlink" xlink:href="zookeys-523-063-g002.jpg" position="float" orientation="portrait" xlink:type="simple" id="oo_58398.jpg"/></fig><fig id="F3" position="float" orientation="portrait"><label>Figure 3.</label><caption><p>Shells (all paratypes). <bold>A, B</bold> <italic><tp:taxon-name><tp:taxon-name-part taxon-name-part-type="genus">Hemistomia</tp:taxon-name-part> <tp:taxon-name-part taxon-name-part-type="species">andreae</tp:taxon-name-part></tp:taxon-name></italic> sp. n. <bold>C, D</bold> <italic><tp:taxon-name><tp:taxon-name-part taxon-name-part-type="genus">Leiorhagium</tp:taxon-name-part> <tp:taxon-name-part taxon-name-part-type="species">adioincola</tp:taxon-name-part></tp:taxon-name></italic> sp. n. <bold>E, F</bold> <italic><tp:taxon-name><tp:taxon-name-part taxon-name-part-type="genus">Leiorhagium</tp:taxon-name-part> <tp:taxon-name-part taxon-name-part-type="species">aremuum</tp:taxon-name-part></tp:taxon-name></italic> sp. n. <bold>G</bold> <italic><tp:taxon-name><tp:taxon-name-part taxon-name-part-type="genus">Leiorhagium</tp:taxon-name-part> <tp:taxon-name-part taxon-name-part-type="species">clandestinum</tp:taxon-name-part></tp:taxon-name></italic> sp. n. <bold>H, I</bold> <italic><tp:taxon-name><tp:taxon-name-part taxon-name-part-type="genus">Leiorhagium</tp:taxon-name-part> <tp:taxon-name-part taxon-name-part-type="species">neteae</tp:taxon-name-part></tp:taxon-name></italic> sp. n.</p></caption><graphic xmlns:xlink="http://www.w3.org/1999/xlink" xlink:href="zookeys-523-063-g003.jpg" position="float" orientation="portrait" xlink:type="simple" id="oo_58399.jpg"/></fig><fig id="F4" position="float" orientation="portrait"><label>Figure 4.</label><caption><p>Protoconchs (left) and close-up views of apical microstructure (right). <bold>A, B</bold> <italic><tp:taxon-name><tp:taxon-name-part taxon-name-part-type="genus">Hemistomia</tp:taxon-name-part> <tp:taxon-name-part taxon-name-part-type="species">andreae</tp:taxon-name-part></tp:taxon-name></italic> sp. n. <bold>C, D</bold> <italic><tp:taxon-name><tp:taxon-name-part taxon-name-part-type="genus">Leiorhagium</tp:taxon-name-part> <tp:taxon-name-part taxon-name-part-type="species">adioincola</tp:taxon-name-part></tp:taxon-name></italic> sp. n. <bold>E, F</bold> <italic><tp:taxon-name><tp:taxon-name-part taxon-name-part-type="genus">Leiorhagium</tp:taxon-name-part> <tp:taxon-name-part taxon-name-part-type="species">aremuum</tp:taxon-name-part></tp:taxon-name></italic> sp. n. <bold>G, H</bold> <italic><tp:taxon-name><tp:taxon-name-part taxon-name-part-type="genus">Leiorhagium</tp:taxon-name-part> <tp:taxon-name-part taxon-name-part-type="species">clandestinum</tp:taxon-name-part></tp:taxon-name></italic> <bold>I, J</bold> <italic><tp:taxon-name><tp:taxon-name-part taxon-name-part-type="genus">Leiorhagium</tp:taxon-name-part> <tp:taxon-name-part taxon-name-part-type="species">neteae</tp:taxon-name-part></tp:taxon-name></italic> sp. n. Scale bars 50 µm (<bold>A, C, E, G, I</bold>), 10 µm (<bold>B, D, F, H, J)</bold>.</p></caption><graphic xmlns:xlink="http://www.w3.org/1999/xlink" xlink:href="zookeys-523-063-g004.jpg" position="float" orientation="portrait" xlink:type="simple" id="oo_58400.jpg"/></fig><fig id="F5" position="float" orientation="portrait"><label>Figure 5.</label><caption><p>Operculum. <bold>A, B</bold> <italic><tp:taxon-name><tp:taxon-name-part taxon-name-part-type="genus">Hemistomia</tp:taxon-name-part> <tp:taxon-name-part taxon-name-part-type="species">andreae</tp:taxon-name-part></tp:taxon-name></italic> sp. n. <bold>C, D</bold> <italic><tp:taxon-name><tp:taxon-name-part taxon-name-part-type="genus">Leiorhagium</tp:taxon-name-part> <tp:taxon-name-part taxon-name-part-type="species">adioincola</tp:taxon-name-part></tp:taxon-name></italic> sp. n. <bold>E, F</bold> <italic><tp:taxon-name><tp:taxon-name-part taxon-name-part-type="genus">Leiorhagium</tp:taxon-name-part> <tp:taxon-name-part taxon-name-part-type="species">aremuum</tp:taxon-name-part></tp:taxon-name></italic> sp. n. <bold>G, H</bold> <italic><tp:taxon-name><tp:taxon-name-part taxon-name-part-type="genus">Leiorhagium</tp:taxon-name-part> <tp:taxon-name-part taxon-name-part-type="species">neteae</tp:taxon-name-part></tp:taxon-name></italic> sp. n.</p></caption><graphic xmlns:xlink="http://www.w3.org/1999/xlink" xlink:href="zookeys-523-063-g005.jpg" position="float" orientation="portrait" xlink:type="simple" id="oo_58401.jpg"/></fig><fig id="F6" position="float" orientation="portrait"><label>Figure 6.</label><caption><p>Radula. <bold>A</bold> <italic><tp:taxon-name><tp:taxon-name-part taxon-name-part-type="genus">Hemistomia</tp:taxon-name-part> <tp:taxon-name-part taxon-name-part-type="species">andreae</tp:taxon-name-part></tp:taxon-name></italic> sp. n. <bold>B</bold> <italic><tp:taxon-name><tp:taxon-name-part taxon-name-part-type="genus">Leiorhagium</tp:taxon-name-part> <tp:taxon-name-part taxon-name-part-type="species">adioincola</tp:taxon-name-part></tp:taxon-name></italic> sp. n. <bold>C</bold> <italic><tp:taxon-name><tp:taxon-name-part taxon-name-part-type="genus">Leiorhagium</tp:taxon-name-part> <tp:taxon-name-part taxon-name-part-type="species">aremuum</tp:taxon-name-part></tp:taxon-name></italic> sp. n. <bold>D</bold> <italic><tp:taxon-name><tp:taxon-name-part taxon-name-part-type="genus">Leiorhagium</tp:taxon-name-part> <tp:taxon-name-part taxon-name-part-type="species">neteae</tp:taxon-name-part></tp:taxon-name></italic> sp. n. Arrows indicate membranous junction of flank and face of lateral teeth typical for most Pacific tateid genera (partly dissolved in <bold>A</bold> and <bold>D</bold>).</p></caption><graphic xmlns:xlink="http://www.w3.org/1999/xlink" xlink:href="zookeys-523-063-g006.jpg" position="float" orientation="portrait" xlink:type="simple" id="oo_58402.jpg"/></fig><fig id="F7" position="float" orientation="portrait"><label>Figure 7.</label><caption><p>Female genitalia. <bold>A</bold> <italic><tp:taxon-name><tp:taxon-name-part taxon-name-part-type="genus">Hemistomia</tp:taxon-name-part> <tp:taxon-name-part taxon-name-part-type="species">andreae</tp:taxon-name-part></tp:taxon-name></italic> sp. n. <bold>B</bold> <italic><tp:taxon-name><tp:taxon-name-part taxon-name-part-type="genus">Leiorhagium</tp:taxon-name-part> <tp:taxon-name-part taxon-name-part-type="species">adioincola</tp:taxon-name-part></tp:taxon-name></italic> sp. n. <bold>C</bold> <italic><tp:taxon-name><tp:taxon-name-part taxon-name-part-type="genus">Leiorhagium</tp:taxon-name-part> <tp:taxon-name-part taxon-name-part-type="species">aremuum</tp:taxon-name-part></tp:taxon-name></italic> sp. n. <bold>D</bold> <italic><tp:taxon-name><tp:taxon-name-part taxon-name-part-type="genus">Leiorhagium</tp:taxon-name-part> <tp:taxon-name-part taxon-name-part-type="species">neteae</tp:taxon-name-part></tp:taxon-name></italic> sp. n. ac anterior capsule gland, ag albumen gland, bc bursa copulatrix, bd bursal duct, go genital opening, od oviduct, pc posterior capsule gland, rs receptaculum seminis, vc vestibular capsule gland, ve ventral channel.</p></caption><graphic xmlns:xlink="http://www.w3.org/1999/xlink" xlink:href="zookeys-523-063-g007.jpg" position="float" orientation="portrait" xlink:type="simple" id="oo_58403.jpg"/></fig><fig id="F8" position="float" orientation="portrait"><label>Figure 8.</label><caption><p>Penis. <bold>A, B</bold> <italic><tp:taxon-name><tp:taxon-name-part taxon-name-part-type="genus">Hemistomia</tp:taxon-name-part> <tp:taxon-name-part taxon-name-part-type="species">andreae</tp:taxon-name-part></tp:taxon-name></italic> sp. n. <bold>C</bold> <italic><tp:taxon-name><tp:taxon-name-part taxon-name-part-type="genus">Leiorhagium</tp:taxon-name-part> <tp:taxon-name-part taxon-name-part-type="species">adioincola</tp:taxon-name-part></tp:taxon-name></italic> sp. n. <bold>D</bold> <italic><tp:taxon-name><tp:taxon-name-part taxon-name-part-type="genus">Leiorhagium</tp:taxon-name-part> <tp:taxon-name-part taxon-name-part-type="species">aremuum</tp:taxon-name-part></tp:taxon-name></italic> sp. n. <bold>E</bold> <italic><tp:taxon-name><tp:taxon-name-part taxon-name-part-type="genus">Leiorhagium</tp:taxon-name-part> <tp:taxon-name-part taxon-name-part-type="species">neteae</tp:taxon-name-part></tp:taxon-name></italic> sp. n. Scale bars = 100 µm.</p></caption><graphic xmlns:xlink="http://www.w3.org/1999/xlink" xlink:href="zookeys-523-063-g008.jpg" position="float" orientation="portrait" xlink:type="simple" id="oo_58404.jpg"/></fig></tp:treatment-sec><ref-list><ref id="B35"><mixed-citation xmlns:xlink="http://www.w3.org/1999/xlink" xlink:type="simple"><person-group><name name-style="western"><surname>Zielske</surname><given-names>S</given-names></name><name name-style="western"><surname>Haase</surname><given-names>M</given-names></name></person-group> (<year>2015</year>) <article-title>Molecular phylogeny and a modified approach of character-based barcoding refining the taxonomy of New Caledonian freshwater gastropods (<tp:taxon-name><tp:taxon-name-part taxon-name-part-type="subclass">Caenogastropoda</tp:taxon-name-part></tp:taxon-name>, <tp:taxon-name><tp:taxon-name-part taxon-name-part-type="superfamily">Truncatelloidea</tp:taxon-name-part></tp:taxon-name>, <tp:taxon-name><tp:taxon-name-part taxon-name-part-type="family">Tateidae</tp:taxon-name-part></tp:taxon-name>).</article-title> <source>Molecular Phylogenetics and Evolution</source> <volume>89</volume>: <fpage>171</fpage>–<lpage>181</lpage>. doi: <ext-link xlink:type="simple" ext-link-type="doi" xlink:href="10.1016/j.ympev.2015.04.020">10.1016/j.ympev.2015.04.020</ext-link> </mixed-citation></ref></ref-list></tp:taxon-treatment>
