# Supplementary material for: Five new cryptic freshwater gastropod species from New Caledonia (Caenogastropoda, Truncatelloidea, Tateidae)
Source: Zookeys. 2015 Sep 28;(523):63–87. doi: 10.3897/zookeys.523.6066 (PMC4602297; doi:10.3897/zookeys.523.6066)
Supplement: XML Treatment for Leiorhagium aremuum [file zookeys.523.6066-treatment5.xml]

<!DOCTYPE tp:taxon-treatment
  PUBLIC "-//TaxonX//DTD Taxonomic Treatment Publishing DTD v0 20100105//EN" "tax-treatment-NSO.dtd">
<tp:taxon-treatment xmlns:tp="http://www.plazi.org/taxpub"><tp:treatment-meta><kwd-group><label>Taxon classification</label><kwd><named-content content-type="kingdom">Animalia</named-content></kwd><kwd><named-content content-type="order">Littorinimorpha</named-content></kwd><kwd><named-content content-type="family">Tateidae</named-content></kwd></kwd-group><mixed-citation publication-type="journal"><person-group><name><surname>Haase</surname><given-names>Martin</given-names></name><name><surname>Zielske</surname><given-names>Susan</given-names></name></person-group><article-title>Five new cryptic freshwater gastropod species from New Caledonia (<tp:taxon-name><tp:taxon-name-part taxon-name-part-type="subclass">Caenogastropoda</tp:taxon-name-part></tp:taxon-name>, <tp:taxon-name><tp:taxon-name-part taxon-name-part-type="superfamily">Truncatelloidea</tp:taxon-name-part></tp:taxon-name>, <tp:taxon-name><tp:taxon-name-part taxon-name-part-type="family">Tateidae</tp:taxon-name-part></tp:taxon-name>)</article-title><source>Zookeys</source><day>28</day><month>9</month><year>2015</year><volume>2015</volume><issue>523</issue><fpage>63</fpage><lpage>87</lpage><pub-id pub-id-type="doi">10.3897/zookeys.523.6066</pub-id></mixed-citation></tp:treatment-meta><tp:nomenclature><tp:taxon-name>
                            <tp:taxon-name-part taxon-name-part-type="genus">Leiorhagium</tp:taxon-name-part>
                            <tp:taxon-name-part taxon-name-part-type="species">aremuum</tp:taxon-name-part>
                            <object-id xmlns:xlink="http://www.w3.org/1999/xlink" content-type="zoobank" xlink:type="simple">http://zoobank.org/3B015791-A03B-48BB-8C1D-1A829588B5E2</object-id>
                        </tp:taxon-name><tp:taxon-status xmlns:xlink="http://www.w3.org/1999/xlink" xlink:type="simple">sp. n.</tp:taxon-status></tp:nomenclature><tp:treatment-sec sec-type="type material"><title>Type material.</title><p>Holotype <named-content xmlns:xlink="http://www.w3.org/1999/xlink" content-type="dwc:institutional_code" xlink:type="simple"><named-content content-type="dwc:institutional_code" xlink:type="simple">MNHN</named-content></named-content> IM 2000-27862; paratypes <named-content xmlns:xlink="http://www.w3.org/1999/xlink" content-type="dwc:institutional_code" xlink:type="simple"><named-content content-type="dwc:institutional_code" xlink:type="simple">MNHN</named-content></named-content> IM 2000-27863 (28), <named-content xmlns:xlink="http://www.w3.org/1999/xlink" content-type="dwc:institutional_code" xlink:type="simple">NHMW</named-content> 110184 (10).</p></tp:treatment-sec><tp:treatment-sec sec-type="Type locality"><title>Type locality.</title><p>NeCa 33, Moindou: spring-fed stream close to road in Aremu valley, under shrub, <named-content xmlns:xlink="http://www.w3.org/1999/xlink" content-type="dwc:verbatimCoordinates" xlink:type="simple">21°35'04.8"S, 165°39'07.5"E</named-content>, 26 May 2012.</p></tp:treatment-sec><tp:treatment-sec sec-type="Etymology"><title>Etymology.</title><p>The new species is named after the Aremu valley, where it has been discovered.</p></tp:treatment-sec><tp:treatment-sec sec-type="Diagnosis"><title>Diagnosis.</title><p><italic><tp:taxon-name><tp:taxon-name-part taxon-name-part-type="genus">Leiorhagium</tp:taxon-name-part> <tp:taxon-name-part taxon-name-part-type="species">aremuum</tp:taxon-name-part></tp:taxon-name></italic> sp. n. is most similar to <italic><tp:taxon-name><tp:taxon-name-part taxon-name-part-type="genus">Leiorhagium</tp:taxon-name-part> <tp:taxon-name-part taxon-name-part-type="species">ajie</tp:taxon-name-part></tp:taxon-name></italic>, which is, however, larger and slightly more slender, lacks the palatal denticle, and has a more massive penis. The prolonged capsule gland is unique among New Caledonian tateids. The <abbrev xmlns:xlink="http://www.w3.org/1999/xlink" xlink:title="cytochrome oxidase subunit I" xlink:type="simple">COI</abbrev> sequences had a p-distance of 9.4%.</p></tp:treatment-sec><tp:treatment-sec sec-type="Shell"><title>Shell.</title><p>Broadly pupiform, 1.62 times higher than wide, 3.75-4.25 whorls, without colour, transparent; protoconch faintly pitted with 0.75-0.9 whorls; palatal denticle a <!--PageBreak--><!--PageBreak-->small droplet 1/8 whorl behind outer lip; aperture practically as high as wide (Figs <xref ref-type="fig" rid="F2">2C</xref>, <xref ref-type="fig" rid="F3">3E,F</xref>, <xref ref-type="fig" rid="F4">4E,F</xref>).</p></tp:treatment-sec><tp:treatment-sec sec-type="Operculum"><title>Operculum.</title><p>Elongate-ellipsoidal, paucisprial, nucleus submarginal, orange, two non-calcareous white pegs, eventually accompanied by a small third one (<italic>N</italic>=4) (Fig. <xref ref-type="fig" rid="F5">5E, F</xref>).</p></tp:treatment-sec><tp:treatment-sec sec-type="External features"><title>External features.</title><p>Epidermis without pigment, eyes black.</p></tp:treatment-sec><tp:treatment-sec sec-type="Mantle cavity"><title>Mantle cavity.</title><p>Ctenidium with 15-16 (2 males) or 19-20 (2 females) filaments; osphradium elongate, slightly behind middle of ctenidium.</p></tp:treatment-sec><tp:treatment-sec sec-type="Digestive system"><title>Digestive system.</title><p>Radula formula (<italic>N</italic>=3) (Fig. <xref ref-type="fig" rid="F6">6C</xref>): R: 4-5 1 4-5/2-3 2-3, L: 4-5 1 4-6, M<sub>1</sub>: 26-31, M<sub>2</sub>: 20-32; stomach without caecum; rectum close to pallial oviduct in females, with short loop left of prostate in males.</p></tp:treatment-sec><tp:treatment-sec sec-type="Female genitalia"><title>Female genitalia.</title><p>Ovary without lobes, proximal end 1.25-1.75 whorls below apex, comprising 0.25-0.5 whorls, reaching stomach; capsule gland with long and slender, opaque-white vestibulum, anterior capsule gland yellow-orange, toward posterior capsule gland covered with brown spots, posterior capsule gland opaque-white with a central milky section, albumen gland milky-white; proximal loop of renal oviduct bent forward, distal loop long; bursa copulatrix higher than long, reaching behind albumen gland; bursal duct long, entering anterior; no seminal receptacle (<italic>N</italic>=3) (Fig. <xref ref-type="fig" rid="F7">7C</xref>).</p></tp:treatment-sec><tp:treatment-sec sec-type="Male genitalia"><title>Male genitalia.</title><p>Proximal end of lobate testis 1 whorl below apex, comprising c. 0.75 whorls, covering proximal end of stomach; vesicula seminalis arising from distal third of testis; penis very long and slender (<italic>N</italic>=2) (Fig. <xref ref-type="fig" rid="F8">8D</xref>).</p><!--PageBreak--></tp:treatment-sec><tp:treatment-sec sec-type="Remarks"><title>Remarks.</title><p>This is <italic><tp:taxon-name><tp:taxon-name-part taxon-name-part-type="genus">Leiorhagium</tp:taxon-name-part></tp:taxon-name></italic> sp. n. 3 of <xref ref-type="bibr" rid="B35">Zielske and Haase (2015)</xref>. <italic><tp:taxon-name><tp:taxon-name-part taxon-name-part-type="genus">Leiorhagium</tp:taxon-name-part> <tp:taxon-name-part taxon-name-part-type="species">aremuum</tp:taxon-name-part></tp:taxon-name></italic> sp. n. is only known from the type locality.</p></tp:treatment-sec><tp:treatment-sec><!--Section generated to contain objects referenced in tp:taxon-treatment.--><fig id="F2" position="float" orientation="portrait"><label>Figure 2.</label><caption><p>Holotypes. <bold>A</bold> <italic><tp:taxon-name><tp:taxon-name-part taxon-name-part-type="genus">Hemistomia</tp:taxon-name-part> <tp:taxon-name-part taxon-name-part-type="species">andreae</tp:taxon-name-part></tp:taxon-name></italic> sp. n. <bold>B</bold> <italic><tp:taxon-name><tp:taxon-name-part taxon-name-part-type="genus">Leiorhagium</tp:taxon-name-part> <tp:taxon-name-part taxon-name-part-type="species">adioincola</tp:taxon-name-part></tp:taxon-name></italic> sp. n. <bold>C</bold> <italic><tp:taxon-name><tp:taxon-name-part taxon-name-part-type="genus">Leiorhagium</tp:taxon-name-part> <tp:taxon-name-part taxon-name-part-type="species">aremuum</tp:taxon-name-part></tp:taxon-name></italic> sp. n. <bold>D</bold> <italic><tp:taxon-name><tp:taxon-name-part taxon-name-part-type="genus">Leiorhagium</tp:taxon-name-part> <tp:taxon-name-part taxon-name-part-type="species">clandestinum</tp:taxon-name-part></tp:taxon-name></italic> sp. n. <bold>E</bold> <italic><tp:taxon-name><tp:taxon-name-part taxon-name-part-type="genus">Leiorhagium</tp:taxon-name-part> <tp:taxon-name-part taxon-name-part-type="species">neteae</tp:taxon-name-part></tp:taxon-name></italic> sp. n. Scale bar = 1 mm.</p></caption><graphic xmlns:xlink="http://www.w3.org/1999/xlink" xlink:href="zookeys-523-063-g002.jpg" position="float" orientation="portrait" xlink:type="simple" id="oo_58398.jpg"/></fig><fig id="F3" position="float" orientation="portrait"><label>Figure 3.</label><caption><p>Shells (all paratypes). <bold>A, B</bold> <italic><tp:taxon-name><tp:taxon-name-part taxon-name-part-type="genus">Hemistomia</tp:taxon-name-part> <tp:taxon-name-part taxon-name-part-type="species">andreae</tp:taxon-name-part></tp:taxon-name></italic> sp. n. <bold>C, D</bold> <italic><tp:taxon-name><tp:taxon-name-part taxon-name-part-type="genus">Leiorhagium</tp:taxon-name-part> <tp:taxon-name-part taxon-name-part-type="species">adioincola</tp:taxon-name-part></tp:taxon-name></italic> sp. n. <bold>E, F</bold> <italic><tp:taxon-name><tp:taxon-name-part taxon-name-part-type="genus">Leiorhagium</tp:taxon-name-part> <tp:taxon-name-part taxon-name-part-type="species">aremuum</tp:taxon-name-part></tp:taxon-name></italic> sp. n. <bold>G</bold> <italic><tp:taxon-name><tp:taxon-name-part taxon-name-part-type="genus">Leiorhagium</tp:taxon-name-part> <tp:taxon-name-part taxon-name-part-type="species">clandestinum</tp:taxon-name-part></tp:taxon-name></italic> sp. n. <bold>H, I</bold> <italic><tp:taxon-name><tp:taxon-name-part taxon-name-part-type="genus">Leiorhagium</tp:taxon-name-part> <tp:taxon-name-part taxon-name-part-type="species">neteae</tp:taxon-name-part></tp:taxon-name></italic> sp. n.</p></caption><graphic xmlns:xlink="http://www.w3.org/1999/xlink" xlink:href="zookeys-523-063-g003.jpg" position="float" orientation="portrait" xlink:type="simple" id="oo_58399.jpg"/></fig><fig id="F4" position="float" orientation="portrait"><label>Figure 4.</label><caption><p>Protoconchs (left) and close-up views of apical microstructure (right). <bold>A, B</bold> <italic><tp:taxon-name><tp:taxon-name-part taxon-name-part-type="genus">Hemistomia</tp:taxon-name-part> <tp:taxon-name-part taxon-name-part-type="species">andreae</tp:taxon-name-part></tp:taxon-name></italic> sp. n. <bold>C, D</bold> <italic><tp:taxon-name><tp:taxon-name-part taxon-name-part-type="genus">Leiorhagium</tp:taxon-name-part> <tp:taxon-name-part taxon-name-part-type="species">adioincola</tp:taxon-name-part></tp:taxon-name></italic> sp. n. <bold>E, F</bold> <italic><tp:taxon-name><tp:taxon-name-part taxon-name-part-type="genus">Leiorhagium</tp:taxon-name-part> <tp:taxon-name-part taxon-name-part-type="species">aremuum</tp:taxon-name-part></tp:taxon-name></italic> sp. n. <bold>G, H</bold> <italic><tp:taxon-name><tp:taxon-name-part taxon-name-part-type="genus">Leiorhagium</tp:taxon-name-part> <tp:taxon-name-part taxon-name-part-type="species">clandestinum</tp:taxon-name-part></tp:taxon-name></italic> <bold>I, J</bold> <italic><tp:taxon-name><tp:taxon-name-part taxon-name-part-type="genus">Leiorhagium</tp:taxon-name-part> <tp:taxon-name-part taxon-name-part-type="species">neteae</tp:taxon-name-part></tp:taxon-name></italic> sp. n. Scale bars 50 µm (<bold>A, C, E, G, I</bold>), 10 µm (<bold>B, D, F, H, J)</bold>.</p></caption><graphic xmlns:xlink="http://www.w3.org/1999/xlink" xlink:href="zookeys-523-063-g004.jpg" position="float" orientation="portrait" xlink:type="simple" id="oo_58400.jpg"/></fig><fig id="F5" position="float" orientation="portrait"><label>Figure 5.</label><caption><p>Operculum. <bold>A, B</bold> <italic><tp:taxon-name><tp:taxon-name-part taxon-name-part-type="genus">Hemistomia</tp:taxon-name-part> <tp:taxon-name-part taxon-name-part-type="species">andreae</tp:taxon-name-part></tp:taxon-name></italic> sp. n. <bold>C, D</bold> <italic><tp:taxon-name><tp:taxon-name-part taxon-name-part-type="genus">Leiorhagium</tp:taxon-name-part> <tp:taxon-name-part taxon-name-part-type="species">adioincola</tp:taxon-name-part></tp:taxon-name></italic> sp. n. <bold>E, F</bold> <italic><tp:taxon-name><tp:taxon-name-part taxon-name-part-type="genus">Leiorhagium</tp:taxon-name-part> <tp:taxon-name-part taxon-name-part-type="species">aremuum</tp:taxon-name-part></tp:taxon-name></italic> sp. n. <bold>G, H</bold> <italic><tp:taxon-name><tp:taxon-name-part taxon-name-part-type="genus">Leiorhagium</tp:taxon-name-part> <tp:taxon-name-part taxon-name-part-type="species">neteae</tp:taxon-name-part></tp:taxon-name></italic> sp. n.</p></caption><graphic xmlns:xlink="http://www.w3.org/1999/xlink" xlink:href="zookeys-523-063-g005.jpg" position="float" orientation="portrait" xlink:type="simple" id="oo_58401.jpg"/></fig><fig id="F6" position="float" orientation="portrait"><label>Figure 6.</label><caption><p>Radula. <bold>A</bold> <italic><tp:taxon-name><tp:taxon-name-part taxon-name-part-type="genus">Hemistomia</tp:taxon-name-part> <tp:taxon-name-part taxon-name-part-type="species">andreae</tp:taxon-name-part></tp:taxon-name></italic> sp. n. <bold>B</bold> <italic><tp:taxon-name><tp:taxon-name-part taxon-name-part-type="genus">Leiorhagium</tp:taxon-name-part> <tp:taxon-name-part taxon-name-part-type="species">adioincola</tp:taxon-name-part></tp:taxon-name></italic> sp. n. <bold>C</bold> <italic><tp:taxon-name><tp:taxon-name-part taxon-name-part-type="genus">Leiorhagium</tp:taxon-name-part> <tp:taxon-name-part taxon-name-part-type="species">aremuum</tp:taxon-name-part></tp:taxon-name></italic> sp. n. <bold>D</bold> <italic><tp:taxon-name><tp:taxon-name-part taxon-name-part-type="genus">Leiorhagium</tp:taxon-name-part> <tp:taxon-name-part taxon-name-part-type="species">neteae</tp:taxon-name-part></tp:taxon-name></italic> sp. n. Arrows indicate membranous junction of flank and face of lateral teeth typical for most Pacific tateid genera (partly dissolved in <bold>A</bold> and <bold>D</bold>).</p></caption><graphic xmlns:xlink="http://www.w3.org/1999/xlink" xlink:href="zookeys-523-063-g006.jpg" position="float" orientation="portrait" xlink:type="simple" id="oo_58402.jpg"/></fig><fig id="F7" position="float" orientation="portrait"><label>Figure 7.</label><caption><p>Female genitalia. <bold>A</bold> <italic><tp:taxon-name><tp:taxon-name-part taxon-name-part-type="genus">Hemistomia</tp:taxon-name-part> <tp:taxon-name-part taxon-name-part-type="species">andreae</tp:taxon-name-part></tp:taxon-name></italic> sp. n. <bold>B</bold> <italic><tp:taxon-name><tp:taxon-name-part taxon-name-part-type="genus">Leiorhagium</tp:taxon-name-part> <tp:taxon-name-part taxon-name-part-type="species">adioincola</tp:taxon-name-part></tp:taxon-name></italic> sp. n. <bold>C</bold> <italic><tp:taxon-name><tp:taxon-name-part taxon-name-part-type="genus">Leiorhagium</tp:taxon-name-part> <tp:taxon-name-part taxon-name-part-type="species">aremuum</tp:taxon-name-part></tp:taxon-name></italic> sp. n. <bold>D</bold> <italic><tp:taxon-name><tp:taxon-name-part taxon-name-part-type="genus">Leiorhagium</tp:taxon-name-part> <tp:taxon-name-part taxon-name-part-type="species">neteae</tp:taxon-name-part></tp:taxon-name></italic> sp. n. ac anterior capsule gland, ag albumen gland, bc bursa copulatrix, bd bursal duct, go genital opening, od oviduct, pc posterior capsule gland, rs receptaculum seminis, vc vestibular capsule gland, ve ventral channel.</p></caption><graphic xmlns:xlink="http://www.w3.org/1999/xlink" xlink:href="zookeys-523-063-g007.jpg" position="float" orientation="portrait" xlink:type="simple" id="oo_58403.jpg"/></fig><fig id="F8" position="float" orientation="portrait"><label>Figure 8.</label><caption><p>Penis. <bold>A, B</bold> <italic><tp:taxon-name><tp:taxon-name-part taxon-name-part-type="genus">Hemistomia</tp:taxon-name-part> <tp:taxon-name-part taxon-name-part-type="species">andreae</tp:taxon-name-part></tp:taxon-name></italic> sp. n. <bold>C</bold> <italic><tp:taxon-name><tp:taxon-name-part taxon-name-part-type="genus">Leiorhagium</tp:taxon-name-part> <tp:taxon-name-part taxon-name-part-type="species">adioincola</tp:taxon-name-part></tp:taxon-name></italic> sp. n. <bold>D</bold> <italic><tp:taxon-name><tp:taxon-name-part taxon-name-part-type="genus">Leiorhagium</tp:taxon-name-part> <tp:taxon-name-part taxon-name-part-type="species">aremuum</tp:taxon-name-part></tp:taxon-name></italic> sp. n. <bold>E</bold> <italic><tp:taxon-name><tp:taxon-name-part taxon-name-part-type="genus">Leiorhagium</tp:taxon-name-part> <tp:taxon-name-part taxon-name-part-type="species">neteae</tp:taxon-name-part></tp:taxon-name></italic> sp. n. Scale bars = 100 µm.</p></caption><graphic xmlns:xlink="http://www.w3.org/1999/xlink" xlink:href="zookeys-523-063-g008.jpg" position="float" orientation="portrait" xlink:type="simple" id="oo_58404.jpg"/></fig></tp:treatment-sec><ref-list><ref id="B35"><mixed-citation xmlns:xlink="http://www.w3.org/1999/xlink" xlink:type="simple"><person-group><name name-style="western"><surname>Zielske</surname><given-names>S</given-names></name><name name-style="western"><surname>Haase</surname><given-names>M</given-names></name></person-group> (<year>2015</year>) <article-title>Molecular phylogeny and a modified approach of character-based barcoding refining the taxonomy of New Caledonian freshwater gastropods (<tp:taxon-name><tp:taxon-name-part taxon-name-part-type="subclass">Caenogastropoda</tp:taxon-name-part></tp:taxon-name>, <tp:taxon-name><tp:taxon-name-part taxon-name-part-type="superfamily">Truncatelloidea</tp:taxon-name-part></tp:taxon-name>, <tp:taxon-name><tp:taxon-name-part taxon-name-part-type="family">Tateidae</tp:taxon-name-part></tp:taxon-name>).</article-title> <source>Molecular Phylogenetics and Evolution</source> <volume>89</volume>: <fpage>171</fpage>–<lpage>181</lpage>. doi: <ext-link xlink:type="simple" ext-link-type="doi" xlink:href="10.1016/j.ympev.2015.04.020">10.1016/j.ympev.2015.04.020</ext-link> </mixed-citation></ref></ref-list></tp:taxon-treatment>
