# Supplementary material for: Five new cryptic freshwater gastropod species from New Caledonia (Caenogastropoda, Truncatelloidea, Tateidae)
Source: Zookeys. 2015 Sep 28;(523):63–87. doi: 10.3897/zookeys.523.6066 (PMC4602297; doi:10.3897/zookeys.523.6066)
Supplement: XML Treatment for Leiorhagium clandestinum [file zookeys.523.6066-treatment6.xml]

<!DOCTYPE tp:taxon-treatment
  PUBLIC "-//TaxonX//DTD Taxonomic Treatment Publishing DTD v0 20100105//EN" "tax-treatment-NSO.dtd">
<tp:taxon-treatment xmlns:tp="http://www.plazi.org/taxpub"><tp:treatment-meta><kwd-group><label>Taxon classification</label><kwd><named-content content-type="kingdom">Animalia</named-content></kwd><kwd><named-content content-type="order">Littorinimorpha</named-content></kwd><kwd><named-content content-type="family">Tateidae</named-content></kwd></kwd-group><mixed-citation publication-type="journal"><person-group><name><surname>Haase</surname><given-names>Martin</given-names></name><name><surname>Zielske</surname><given-names>Susan</given-names></name></person-group><article-title>Five new cryptic freshwater gastropod species from New Caledonia (<tp:taxon-name><tp:taxon-name-part taxon-name-part-type="subclass">Caenogastropoda</tp:taxon-name-part></tp:taxon-name>, <tp:taxon-name><tp:taxon-name-part taxon-name-part-type="superfamily">Truncatelloidea</tp:taxon-name-part></tp:taxon-name>, <tp:taxon-name><tp:taxon-name-part taxon-name-part-type="family">Tateidae</tp:taxon-name-part></tp:taxon-name>)</article-title><source>Zookeys</source><day>28</day><month>9</month><year>2015</year><volume>2015</volume><issue>523</issue><fpage>63</fpage><lpage>87</lpage><pub-id pub-id-type="doi">10.3897/zookeys.523.6066</pub-id></mixed-citation></tp:treatment-meta><tp:nomenclature><tp:taxon-name>
                            <tp:taxon-name-part taxon-name-part-type="genus">Leiorhagium</tp:taxon-name-part>
                            <tp:taxon-name-part taxon-name-part-type="species">clandestinum</tp:taxon-name-part>
                            <object-id xmlns:xlink="http://www.w3.org/1999/xlink" content-type="zoobank" xlink:type="simple">http://zoobank.org/723A9EA1-CBFC-486A-AA37-69728E99AC3A</object-id>
                        </tp:taxon-name><tp:taxon-status xmlns:xlink="http://www.w3.org/1999/xlink" xlink:type="simple">sp. n.</tp:taxon-status></tp:nomenclature><tp:treatment-sec sec-type="type material"><title>Type material.</title><p>Holotype <named-content xmlns:xlink="http://www.w3.org/1999/xlink" content-type="dwc:institutional_code" xlink:type="simple"><named-content content-type="dwc:institutional_code" xlink:type="simple">MNHN</named-content></named-content> IM 2000-27865; paratypes <named-content xmlns:xlink="http://www.w3.org/1999/xlink" content-type="dwc:institutional_code" xlink:type="simple"><named-content content-type="dwc:institutional_code" xlink:type="simple">MNHN</named-content></named-content> IM 2000-27866 (3).</p></tp:treatment-sec><tp:treatment-sec sec-type="Type locality"><title>Type locality.</title><p>NeCa 30, Moindou: spring along road SW of Katrikoin, under shrub, <named-content xmlns:xlink="http://www.w3.org/1999/xlink" content-type="dwc:verbatimCoordinates" xlink:type="simple">21°34'21.6"S, 165°41'02.5"E</named-content>, 26 May 2012.</p></tp:treatment-sec><tp:treatment-sec sec-type="Etymology"><title>Etymology.</title><p>The Latin adjective clandestinus means clandestine and refers to the new species’ external identity with <italic><tp:taxon-name><tp:taxon-name-part taxon-name-part-type="genus">Leiorhagium</tp:taxon-name-part> <tp:taxon-name-part taxon-name-part-type="species">kavuneva</tp:taxon-name-part></tp:taxon-name></italic>.</p></tp:treatment-sec><tp:treatment-sec sec-type="Diagnosis"><title>Diagnosis.</title><p><italic><tp:taxon-name><tp:taxon-name-part taxon-name-part-type="genus">Leiorhagium</tp:taxon-name-part> <tp:taxon-name-part taxon-name-part-type="species">clandestinum</tp:taxon-name-part></tp:taxon-name></italic> sp. n. is most similar to <italic><tp:taxon-name><tp:taxon-name-part taxon-name-part-type="genus">Leiorhagium</tp:taxon-name-part> <tp:taxon-name-part taxon-name-part-type="species">adioincola</tp:taxon-name-part></tp:taxon-name></italic> sp. n. and <italic><tp:taxon-name><tp:taxon-name-part taxon-name-part-type="genus">Leiorhagium</tp:taxon-name-part> <tp:taxon-name-part taxon-name-part-type="species">kavuneva</tp:taxon-name-part></tp:taxon-name></italic>. For the distinction from <italic><tp:taxon-name><tp:taxon-name-part taxon-name-part-type="genus">Leiorhagium</tp:taxon-name-part> <tp:taxon-name-part taxon-name-part-type="species">adioincola</tp:taxon-name-part></tp:taxon-name></italic> sp. n. see above. Due to the lack of anatomical data, <italic><tp:taxon-name><tp:taxon-name-part taxon-name-part-type="genus">Leiorhagium</tp:taxon-name-part> <tp:taxon-name-part taxon-name-part-type="species">clandestinum</tp:taxon-name-part></tp:taxon-name></italic> sp. n. and <italic><tp:taxon-name><tp:taxon-name-part taxon-name-part-type="genus">Leiorhagium</tp:taxon-name-part> <tp:taxon-name-part taxon-name-part-type="species">kavuneva</tp:taxon-name-part></tp:taxon-name></italic> can only be distinguished based on 7.6% average sequence divergence of <abbrev xmlns:xlink="http://www.w3.org/1999/xlink" xlink:title="cytochrome oxidase subunit I" xlink:type="simple">COI</abbrev> (p-distance).</p></tp:treatment-sec><tp:treatment-sec sec-type="Shell"><title>Shell.</title><p>Pupiform, 1.86 times higher than wide, 4.25-5 whorls, without colour, transparent; protoconch very faintly pitted with c. 1 whorl; palatal denticle a small droplet 1/8 whorl behind outer lip; aperture as high as wide (Figs <xref ref-type="fig" rid="F2">2D</xref>, <xref ref-type="fig" rid="F3">3G</xref>, <xref ref-type="fig" rid="F4">4G, H</xref>).</p><!--PageBreak--></tp:treatment-sec><tp:treatment-sec sec-type="External features"><title>External features.</title><p>Epidermis without pigment, eyes black.</p></tp:treatment-sec><tp:treatment-sec sec-type="Remarks"><title>Remarks.</title><p>This is <italic><tp:taxon-name><tp:taxon-name-part taxon-name-part-type="genus">Leiorhagium</tp:taxon-name-part></tp:taxon-name></italic> sp. n. 2 of <xref ref-type="bibr" rid="B35">Zielske and Haase (2015)</xref>. <italic><tp:taxon-name><tp:taxon-name-part taxon-name-part-type="genus">Leiorhagium</tp:taxon-name-part> <tp:taxon-name-part taxon-name-part-type="species">clandestinum</tp:taxon-name-part></tp:taxon-name></italic> sp. n. is only known from the type locality.</p></tp:treatment-sec><tp:treatment-sec><!--Section generated to contain objects referenced in tp:taxon-treatment.--><fig id="F2" position="float" orientation="portrait"><label>Figure 2.</label><caption><p>Holotypes. <bold>A</bold> <italic><tp:taxon-name><tp:taxon-name-part taxon-name-part-type="genus">Hemistomia</tp:taxon-name-part> <tp:taxon-name-part taxon-name-part-type="species">andreae</tp:taxon-name-part></tp:taxon-name></italic> sp. n. <bold>B</bold> <italic><tp:taxon-name><tp:taxon-name-part taxon-name-part-type="genus">Leiorhagium</tp:taxon-name-part> <tp:taxon-name-part taxon-name-part-type="species">adioincola</tp:taxon-name-part></tp:taxon-name></italic> sp. n. <bold>C</bold> <italic><tp:taxon-name><tp:taxon-name-part taxon-name-part-type="genus">Leiorhagium</tp:taxon-name-part> <tp:taxon-name-part taxon-name-part-type="species">aremuum</tp:taxon-name-part></tp:taxon-name></italic> sp. n. <bold>D</bold> <italic><tp:taxon-name><tp:taxon-name-part taxon-name-part-type="genus">Leiorhagium</tp:taxon-name-part> <tp:taxon-name-part taxon-name-part-type="species">clandestinum</tp:taxon-name-part></tp:taxon-name></italic> sp. n. <bold>E</bold> <italic><tp:taxon-name><tp:taxon-name-part taxon-name-part-type="genus">Leiorhagium</tp:taxon-name-part> <tp:taxon-name-part taxon-name-part-type="species">neteae</tp:taxon-name-part></tp:taxon-name></italic> sp. n. Scale bar = 1 mm.</p></caption><graphic xmlns:xlink="http://www.w3.org/1999/xlink" xlink:href="zookeys-523-063-g002.jpg" position="float" orientation="portrait" xlink:type="simple" id="oo_58398.jpg"/></fig><fig id="F3" position="float" orientation="portrait"><label>Figure 3.</label><caption><p>Shells (all paratypes). <bold>A, B</bold> <italic><tp:taxon-name><tp:taxon-name-part taxon-name-part-type="genus">Hemistomia</tp:taxon-name-part> <tp:taxon-name-part taxon-name-part-type="species">andreae</tp:taxon-name-part></tp:taxon-name></italic> sp. n. <bold>C, D</bold> <italic><tp:taxon-name><tp:taxon-name-part taxon-name-part-type="genus">Leiorhagium</tp:taxon-name-part> <tp:taxon-name-part taxon-name-part-type="species">adioincola</tp:taxon-name-part></tp:taxon-name></italic> sp. n. <bold>E, F</bold> <italic><tp:taxon-name><tp:taxon-name-part taxon-name-part-type="genus">Leiorhagium</tp:taxon-name-part> <tp:taxon-name-part taxon-name-part-type="species">aremuum</tp:taxon-name-part></tp:taxon-name></italic> sp. n. <bold>G</bold> <italic><tp:taxon-name><tp:taxon-name-part taxon-name-part-type="genus">Leiorhagium</tp:taxon-name-part> <tp:taxon-name-part taxon-name-part-type="species">clandestinum</tp:taxon-name-part></tp:taxon-name></italic> sp. n. <bold>H, I</bold> <italic><tp:taxon-name><tp:taxon-name-part taxon-name-part-type="genus">Leiorhagium</tp:taxon-name-part> <tp:taxon-name-part taxon-name-part-type="species">neteae</tp:taxon-name-part></tp:taxon-name></italic> sp. n.</p></caption><graphic xmlns:xlink="http://www.w3.org/1999/xlink" xlink:href="zookeys-523-063-g003.jpg" position="float" orientation="portrait" xlink:type="simple" id="oo_58399.jpg"/></fig><fig id="F4" position="float" orientation="portrait"><label>Figure 4.</label><caption><p>Protoconchs (left) and close-up views of apical microstructure (right). <bold>A, B</bold> <italic><tp:taxon-name><tp:taxon-name-part taxon-name-part-type="genus">Hemistomia</tp:taxon-name-part> <tp:taxon-name-part taxon-name-part-type="species">andreae</tp:taxon-name-part></tp:taxon-name></italic> sp. n. <bold>C, D</bold> <italic><tp:taxon-name><tp:taxon-name-part taxon-name-part-type="genus">Leiorhagium</tp:taxon-name-part> <tp:taxon-name-part taxon-name-part-type="species">adioincola</tp:taxon-name-part></tp:taxon-name></italic> sp. n. <bold>E, F</bold> <italic><tp:taxon-name><tp:taxon-name-part taxon-name-part-type="genus">Leiorhagium</tp:taxon-name-part> <tp:taxon-name-part taxon-name-part-type="species">aremuum</tp:taxon-name-part></tp:taxon-name></italic> sp. n. <bold>G, H</bold> <italic><tp:taxon-name><tp:taxon-name-part taxon-name-part-type="genus">Leiorhagium</tp:taxon-name-part> <tp:taxon-name-part taxon-name-part-type="species">clandestinum</tp:taxon-name-part></tp:taxon-name></italic> <bold>I, J</bold> <italic><tp:taxon-name><tp:taxon-name-part taxon-name-part-type="genus">Leiorhagium</tp:taxon-name-part> <tp:taxon-name-part taxon-name-part-type="species">neteae</tp:taxon-name-part></tp:taxon-name></italic> sp. n. Scale bars 50 µm (<bold>A, C, E, G, I</bold>), 10 µm (<bold>B, D, F, H, J)</bold>.</p></caption><graphic xmlns:xlink="http://www.w3.org/1999/xlink" xlink:href="zookeys-523-063-g004.jpg" position="float" orientation="portrait" xlink:type="simple" id="oo_58400.jpg"/></fig></tp:treatment-sec><ref-list><ref id="B35"><mixed-citation xmlns:xlink="http://www.w3.org/1999/xlink" xlink:type="simple"><person-group><name name-style="western"><surname>Zielske</surname><given-names>S</given-names></name><name name-style="western"><surname>Haase</surname><given-names>M</given-names></name></person-group> (<year>2015</year>) <article-title>Molecular phylogeny and a modified approach of character-based barcoding refining the taxonomy of New Caledonian freshwater gastropods (<tp:taxon-name><tp:taxon-name-part taxon-name-part-type="subclass">Caenogastropoda</tp:taxon-name-part></tp:taxon-name>, <tp:taxon-name><tp:taxon-name-part taxon-name-part-type="superfamily">Truncatelloidea</tp:taxon-name-part></tp:taxon-name>, <tp:taxon-name><tp:taxon-name-part taxon-name-part-type="family">Tateidae</tp:taxon-name-part></tp:taxon-name>).</article-title> <source>Molecular Phylogenetics and Evolution</source> <volume>89</volume>: <fpage>171</fpage>–<lpage>181</lpage>. doi: <ext-link xlink:type="simple" ext-link-type="doi" xlink:href="10.1016/j.ympev.2015.04.020">10.1016/j.ympev.2015.04.020</ext-link> </mixed-citation></ref></ref-list></tp:taxon-treatment>
