# Supplementary material for: Five new cryptic freshwater gastropod species from New Caledonia (Caenogastropoda, Truncatelloidea, Tateidae)
Source: Zookeys. 2015 Sep 28;(523):63–87. doi: 10.3897/zookeys.523.6066 (PMC4602297; doi:10.3897/zookeys.523.6066)
Supplement: XML Treatment for Leiorhagium neteae [file zookeys.523.6066-treatment7.xml]

<!DOCTYPE tp:taxon-treatment
  PUBLIC "-//TaxonX//DTD Taxonomic Treatment Publishing DTD v0 20100105//EN" "tax-treatment-NSO.dtd">
<tp:taxon-treatment xmlns:tp="http://www.plazi.org/taxpub"><tp:treatment-meta><kwd-group><label>Taxon classification</label><kwd><named-content content-type="kingdom">Animalia</named-content></kwd><kwd><named-content content-type="order">Littorinimorpha</named-content></kwd><kwd><named-content content-type="family">Tateidae</named-content></kwd></kwd-group><mixed-citation publication-type="journal"><person-group><name><surname>Haase</surname><given-names>Martin</given-names></name><name><surname>Zielske</surname><given-names>Susan</given-names></name></person-group><article-title>Five new cryptic freshwater gastropod species from New Caledonia (<tp:taxon-name><tp:taxon-name-part taxon-name-part-type="subclass">Caenogastropoda</tp:taxon-name-part></tp:taxon-name>, <tp:taxon-name><tp:taxon-name-part taxon-name-part-type="superfamily">Truncatelloidea</tp:taxon-name-part></tp:taxon-name>, <tp:taxon-name><tp:taxon-name-part taxon-name-part-type="family">Tateidae</tp:taxon-name-part></tp:taxon-name>)</article-title><source>Zookeys</source><day>28</day><month>9</month><year>2015</year><volume>2015</volume><issue>523</issue><fpage>63</fpage><lpage>87</lpage><pub-id pub-id-type="doi">10.3897/zookeys.523.6066</pub-id></mixed-citation></tp:treatment-meta><tp:nomenclature><tp:taxon-name>
                            <tp:taxon-name-part taxon-name-part-type="genus">Leiorhagium</tp:taxon-name-part>
                            <tp:taxon-name-part taxon-name-part-type="species">neteae</tp:taxon-name-part>
                            <object-id xmlns:xlink="http://www.w3.org/1999/xlink" content-type="zoobank" xlink:type="simple">http://zoobank.org/7B81AF32-3FDA-49C7-A316-D84B1A5ED324</object-id>
                        </tp:taxon-name><tp:taxon-status xmlns:xlink="http://www.w3.org/1999/xlink" xlink:type="simple">sp. n.</tp:taxon-status></tp:nomenclature><tp:treatment-sec sec-type="type material"><title>Type material.</title><p>Holotype <named-content xmlns:xlink="http://www.w3.org/1999/xlink" content-type="dwc:institutional_code" xlink:type="simple"><named-content content-type="dwc:institutional_code" xlink:type="simple">MNHN</named-content></named-content> IM 2000-27867; paratypes <named-content xmlns:xlink="http://www.w3.org/1999/xlink" content-type="dwc:institutional_code" xlink:type="simple"><named-content content-type="dwc:institutional_code" xlink:type="simple">MNHN</named-content></named-content> IM 2000-27868 (20).</p></tp:treatment-sec><tp:treatment-sec sec-type="Type locality"><title>Type locality.</title><p>NeCa 44, Poya: stream at side of small road branching off road between Nétéa and Goipin toward the Vallée d’Adio, under shrub close to overgrown garden, <named-content xmlns:xlink="http://www.w3.org/1999/xlink" content-type="dwc:verbatimCoordinates" xlink:type="simple">21°14'47.9"S, 165°15'45.0"E</named-content>, 28 May 2012.</p></tp:treatment-sec><tp:treatment-sec sec-type="Etymology"><title>Etymology.</title><p>The new species is named after the village of Nétéa, which is closely proximal to our collecting locality.</p></tp:treatment-sec><tp:treatment-sec sec-type="Diagnosis"><title>Diagnosis.</title><p><italic><tp:taxon-name><tp:taxon-name-part taxon-name-part-type="genus">Leiorhagium</tp:taxon-name-part> <tp:taxon-name-part taxon-name-part-type="species">neteae</tp:taxon-name-part></tp:taxon-name></italic> sp. n. is very similar to <italic><tp:taxon-name><tp:taxon-name-part taxon-name-part-type="genus">Leiorhagium</tp:taxon-name-part> <tp:taxon-name-part taxon-name-part-type="species">douii</tp:taxon-name-part></tp:taxon-name></italic> and <italic><tp:taxon-name><tp:taxon-name-part taxon-name-part-type="genus">Leiorhagium</tp:taxon-name-part> <tp:taxon-name-part taxon-name-part-type="species">montfaouense</tp:taxon-name-part></tp:taxon-name></italic>. In <italic><tp:taxon-name><tp:taxon-name-part taxon-name-part-type="genus">Leiorhagium</tp:taxon-name-part> <tp:taxon-name-part taxon-name-part-type="species">neteae</tp:taxon-name-part></tp:taxon-name></italic> sp. n. the palatal denticle is slightly larger and 1/8 whorl further behind the outher lip. The operculum has only a single denticle compared to 2-3 in <italic><tp:taxon-name><tp:taxon-name-part taxon-name-part-type="genus">Leiorhagium</tp:taxon-name-part> <tp:taxon-name-part taxon-name-part-type="species">douii</tp:taxon-name-part></tp:taxon-name></italic> and <italic><tp:taxon-name><tp:taxon-name-part taxon-name-part-type="genus">Leiorhagium</tp:taxon-name-part> <tp:taxon-name-part taxon-name-part-type="species">montfaouense</tp:taxon-name-part></tp:taxon-name></italic>. The distal loop of the renal oviduct of the new species forms a 270° loop counter-clockwise, whereas in the other two species this part of the oviduct is bent <!--PageBreak-->180° clockwise. The penis of <italic><tp:taxon-name><tp:taxon-name-part taxon-name-part-type="genus">Leiorhagium</tp:taxon-name-part> <tp:taxon-name-part taxon-name-part-type="species">neteae</tp:taxon-name-part></tp:taxon-name></italic> sp. n. is long and slender in contrast to the other species, where it has a broad base and a very long filament.</p></tp:treatment-sec><tp:treatment-sec sec-type="Shell"><title>Shell.</title><p>Elongate-pupiform, 1.88 times higher than wide, 4.25–5 whorls, without colour, transparent; protoconch faintly pitted with c. 1 whorl; palatal denticle an elongate droplet c. 1/4 whorl behind outer lip; aperture slightly wider than high (Figs <xref ref-type="fig" rid="F2">2E</xref>, <xref ref-type="fig" rid="F3">3H, I</xref>, <xref ref-type="fig" rid="F4">4I, J</xref>).</p></tp:treatment-sec><tp:treatment-sec sec-type="Operculum"><title>Operculum.</title><p>Elongate-ellipsoidal, paucisprial, nucleus submarginal, orange, one non-calcareous white peg (<italic>N</italic>=4) (Fig. <xref ref-type="fig" rid="F5">5G, H</xref>).</p></tp:treatment-sec><tp:treatment-sec sec-type="External features"><title>External features.</title><p>Epidermis without pigment, eyes black.</p></tp:treatment-sec><tp:treatment-sec sec-type="Mantle cavity"><title>Mantle cavity.</title><p>Ctenidium with 15 (1 male) or 19-22 (5 females) filaments; osphradium short-elongate, behind middle of ctenidium.</p></tp:treatment-sec><tp:treatment-sec sec-type="Digestive system"><title>Digestive system.</title><p>Radula formula (<italic>N</italic>=4) (Fig. <xref ref-type="fig" rid="F6">6D</xref>): R: 4 1 4/2-3 2-3, L: 4-5 1 5, M<sub>1</sub>: 20-25, M<sub>2</sub>: 24-27; stomach without caecum; rectum close to pallial oviduct in females, with short loop left of prostate in male.</p></tp:treatment-sec><tp:treatment-sec sec-type="Female genitalia"><title>Female genitalia.</title><p>Ovary without lobes, proximal end 1.25-1.5 whorls below apex, comprising 0.25-0.5 whorls, not reaching stomach; anterior capsule gland yellow-orange, posterior capsule gland opaque-white, albumen gland milky-white; proximal loop of renal oviduct bent forward, distal loop short; bursa copulatrix globular, reaching slightly behind albumen gland; bursal duct long, entering anterior; no seminal receptacle (Fig. <xref ref-type="fig" rid="F7">7D</xref>).</p><!--PageBreak--></tp:treatment-sec><tp:treatment-sec sec-type="Male genitalia"><title>Male genitalia.</title><p>Proximal end of lobate testis 1 whorl below apex, comprising slightly more than 0.5 whorls, covering proximal end of stomach; vesicula seminalis arising approximately in middle of testis; penis very long and slender (<italic>N</italic>=1) (Fig. <xref ref-type="fig" rid="F8">8E</xref>).</p></tp:treatment-sec><tp:treatment-sec sec-type="Remarks"><title>Remarks.</title><p>This is <italic><tp:taxon-name><tp:taxon-name-part taxon-name-part-type="genus">Leiorhagium</tp:taxon-name-part></tp:taxon-name></italic> sp. n. 5 of <xref ref-type="bibr" rid="B35">Zielske and Haase (2015)</xref>. <italic><tp:taxon-name><tp:taxon-name-part taxon-name-part-type="genus">Leiorhagium</tp:taxon-name-part> <tp:taxon-name-part taxon-name-part-type="species">neteae</tp:taxon-name-part></tp:taxon-name></italic> sp. n. is only known from the type locality.</p></tp:treatment-sec><tp:treatment-sec><!--Section generated to contain objects referenced in tp:taxon-treatment.--><fig id="F2" position="float" orientation="portrait"><label>Figure 2.</label><caption><p>Holotypes. <bold>A</bold> <italic><tp:taxon-name><tp:taxon-name-part taxon-name-part-type="genus">Hemistomia</tp:taxon-name-part> <tp:taxon-name-part taxon-name-part-type="species">andreae</tp:taxon-name-part></tp:taxon-name></italic> sp. n. <bold>B</bold> <italic><tp:taxon-name><tp:taxon-name-part taxon-name-part-type="genus">Leiorhagium</tp:taxon-name-part> <tp:taxon-name-part taxon-name-part-type="species">adioincola</tp:taxon-name-part></tp:taxon-name></italic> sp. n. <bold>C</bold> <italic><tp:taxon-name><tp:taxon-name-part taxon-name-part-type="genus">Leiorhagium</tp:taxon-name-part> <tp:taxon-name-part taxon-name-part-type="species">aremuum</tp:taxon-name-part></tp:taxon-name></italic> sp. n. <bold>D</bold> <italic><tp:taxon-name><tp:taxon-name-part taxon-name-part-type="genus">Leiorhagium</tp:taxon-name-part> <tp:taxon-name-part taxon-name-part-type="species">clandestinum</tp:taxon-name-part></tp:taxon-name></italic> sp. n. <bold>E</bold> <italic><tp:taxon-name><tp:taxon-name-part taxon-name-part-type="genus">Leiorhagium</tp:taxon-name-part> <tp:taxon-name-part taxon-name-part-type="species">neteae</tp:taxon-name-part></tp:taxon-name></italic> sp. n. Scale bar = 1 mm.</p></caption><graphic xmlns:xlink="http://www.w3.org/1999/xlink" xlink:href="zookeys-523-063-g002.jpg" position="float" orientation="portrait" xlink:type="simple" id="oo_58398.jpg"/></fig><fig id="F3" position="float" orientation="portrait"><label>Figure 3.</label><caption><p>Shells (all paratypes). <bold>A, B</bold> <italic><tp:taxon-name><tp:taxon-name-part taxon-name-part-type="genus">Hemistomia</tp:taxon-name-part> <tp:taxon-name-part taxon-name-part-type="species">andreae</tp:taxon-name-part></tp:taxon-name></italic> sp. n. <bold>C, D</bold> <italic><tp:taxon-name><tp:taxon-name-part taxon-name-part-type="genus">Leiorhagium</tp:taxon-name-part> <tp:taxon-name-part taxon-name-part-type="species">adioincola</tp:taxon-name-part></tp:taxon-name></italic> sp. n. <bold>E, F</bold> <italic><tp:taxon-name><tp:taxon-name-part taxon-name-part-type="genus">Leiorhagium</tp:taxon-name-part> <tp:taxon-name-part taxon-name-part-type="species">aremuum</tp:taxon-name-part></tp:taxon-name></italic> sp. n. <bold>G</bold> <italic><tp:taxon-name><tp:taxon-name-part taxon-name-part-type="genus">Leiorhagium</tp:taxon-name-part> <tp:taxon-name-part taxon-name-part-type="species">clandestinum</tp:taxon-name-part></tp:taxon-name></italic> sp. n. <bold>H, I</bold> <italic><tp:taxon-name><tp:taxon-name-part taxon-name-part-type="genus">Leiorhagium</tp:taxon-name-part> <tp:taxon-name-part taxon-name-part-type="species">neteae</tp:taxon-name-part></tp:taxon-name></italic> sp. n.</p></caption><graphic xmlns:xlink="http://www.w3.org/1999/xlink" xlink:href="zookeys-523-063-g003.jpg" position="float" orientation="portrait" xlink:type="simple" id="oo_58399.jpg"/></fig><fig id="F4" position="float" orientation="portrait"><label>Figure 4.</label><caption><p>Protoconchs (left) and close-up views of apical microstructure (right). <bold>A, B</bold> <italic><tp:taxon-name><tp:taxon-name-part taxon-name-part-type="genus">Hemistomia</tp:taxon-name-part> <tp:taxon-name-part taxon-name-part-type="species">andreae</tp:taxon-name-part></tp:taxon-name></italic> sp. n. <bold>C, D</bold> <italic><tp:taxon-name><tp:taxon-name-part taxon-name-part-type="genus">Leiorhagium</tp:taxon-name-part> <tp:taxon-name-part taxon-name-part-type="species">adioincola</tp:taxon-name-part></tp:taxon-name></italic> sp. n. <bold>E, F</bold> <italic><tp:taxon-name><tp:taxon-name-part taxon-name-part-type="genus">Leiorhagium</tp:taxon-name-part> <tp:taxon-name-part taxon-name-part-type="species">aremuum</tp:taxon-name-part></tp:taxon-name></italic> sp. n. <bold>G, H</bold> <italic><tp:taxon-name><tp:taxon-name-part taxon-name-part-type="genus">Leiorhagium</tp:taxon-name-part> <tp:taxon-name-part taxon-name-part-type="species">clandestinum</tp:taxon-name-part></tp:taxon-name></italic> <bold>I, J</bold> <italic><tp:taxon-name><tp:taxon-name-part taxon-name-part-type="genus">Leiorhagium</tp:taxon-name-part> <tp:taxon-name-part taxon-name-part-type="species">neteae</tp:taxon-name-part></tp:taxon-name></italic> sp. n. Scale bars 50 µm (<bold>A, C, E, G, I</bold>), 10 µm (<bold>B, D, F, H, J)</bold>.</p></caption><graphic xmlns:xlink="http://www.w3.org/1999/xlink" xlink:href="zookeys-523-063-g004.jpg" position="float" orientation="portrait" xlink:type="simple" id="oo_58400.jpg"/></fig><fig id="F5" position="float" orientation="portrait"><label>Figure 5.</label><caption><p>Operculum. <bold>A, B</bold> <italic><tp:taxon-name><tp:taxon-name-part taxon-name-part-type="genus">Hemistomia</tp:taxon-name-part> <tp:taxon-name-part taxon-name-part-type="species">andreae</tp:taxon-name-part></tp:taxon-name></italic> sp. n. <bold>C, D</bold> <italic><tp:taxon-name><tp:taxon-name-part taxon-name-part-type="genus">Leiorhagium</tp:taxon-name-part> <tp:taxon-name-part taxon-name-part-type="species">adioincola</tp:taxon-name-part></tp:taxon-name></italic> sp. n. <bold>E, F</bold> <italic><tp:taxon-name><tp:taxon-name-part taxon-name-part-type="genus">Leiorhagium</tp:taxon-name-part> <tp:taxon-name-part taxon-name-part-type="species">aremuum</tp:taxon-name-part></tp:taxon-name></italic> sp. n. <bold>G, H</bold> <italic><tp:taxon-name><tp:taxon-name-part taxon-name-part-type="genus">Leiorhagium</tp:taxon-name-part> <tp:taxon-name-part taxon-name-part-type="species">neteae</tp:taxon-name-part></tp:taxon-name></italic> sp. n.</p></caption><graphic xmlns:xlink="http://www.w3.org/1999/xlink" xlink:href="zookeys-523-063-g005.jpg" position="float" orientation="portrait" xlink:type="simple" id="oo_58401.jpg"/></fig><fig id="F6" position="float" orientation="portrait"><label>Figure 6.</label><caption><p>Radula. <bold>A</bold> <italic><tp:taxon-name><tp:taxon-name-part taxon-name-part-type="genus">Hemistomia</tp:taxon-name-part> <tp:taxon-name-part taxon-name-part-type="species">andreae</tp:taxon-name-part></tp:taxon-name></italic> sp. n. <bold>B</bold> <italic><tp:taxon-name><tp:taxon-name-part taxon-name-part-type="genus">Leiorhagium</tp:taxon-name-part> <tp:taxon-name-part taxon-name-part-type="species">adioincola</tp:taxon-name-part></tp:taxon-name></italic> sp. n. <bold>C</bold> <italic><tp:taxon-name><tp:taxon-name-part taxon-name-part-type="genus">Leiorhagium</tp:taxon-name-part> <tp:taxon-name-part taxon-name-part-type="species">aremuum</tp:taxon-name-part></tp:taxon-name></italic> sp. n. <bold>D</bold> <italic><tp:taxon-name><tp:taxon-name-part taxon-name-part-type="genus">Leiorhagium</tp:taxon-name-part> <tp:taxon-name-part taxon-name-part-type="species">neteae</tp:taxon-name-part></tp:taxon-name></italic> sp. n. Arrows indicate membranous junction of flank and face of lateral teeth typical for most Pacific tateid genera (partly dissolved in <bold>A</bold> and <bold>D</bold>).</p></caption><graphic xmlns:xlink="http://www.w3.org/1999/xlink" xlink:href="zookeys-523-063-g006.jpg" position="float" orientation="portrait" xlink:type="simple" id="oo_58402.jpg"/></fig><fig id="F7" position="float" orientation="portrait"><label>Figure 7.</label><caption><p>Female genitalia. <bold>A</bold> <italic><tp:taxon-name><tp:taxon-name-part taxon-name-part-type="genus">Hemistomia</tp:taxon-name-part> <tp:taxon-name-part taxon-name-part-type="species">andreae</tp:taxon-name-part></tp:taxon-name></italic> sp. n. <bold>B</bold> <italic><tp:taxon-name><tp:taxon-name-part taxon-name-part-type="genus">Leiorhagium</tp:taxon-name-part> <tp:taxon-name-part taxon-name-part-type="species">adioincola</tp:taxon-name-part></tp:taxon-name></italic> sp. n. <bold>C</bold> <italic><tp:taxon-name><tp:taxon-name-part taxon-name-part-type="genus">Leiorhagium</tp:taxon-name-part> <tp:taxon-name-part taxon-name-part-type="species">aremuum</tp:taxon-name-part></tp:taxon-name></italic> sp. n. <bold>D</bold> <italic><tp:taxon-name><tp:taxon-name-part taxon-name-part-type="genus">Leiorhagium</tp:taxon-name-part> <tp:taxon-name-part taxon-name-part-type="species">neteae</tp:taxon-name-part></tp:taxon-name></italic> sp. n. ac anterior capsule gland, ag albumen gland, bc bursa copulatrix, bd bursal duct, go genital opening, od oviduct, pc posterior capsule gland, rs receptaculum seminis, vc vestibular capsule gland, ve ventral channel.</p></caption><graphic xmlns:xlink="http://www.w3.org/1999/xlink" xlink:href="zookeys-523-063-g007.jpg" position="float" orientation="portrait" xlink:type="simple" id="oo_58403.jpg"/></fig><fig id="F8" position="float" orientation="portrait"><label>Figure 8.</label><caption><p>Penis. <bold>A, B</bold> <italic><tp:taxon-name><tp:taxon-name-part taxon-name-part-type="genus">Hemistomia</tp:taxon-name-part> <tp:taxon-name-part taxon-name-part-type="species">andreae</tp:taxon-name-part></tp:taxon-name></italic> sp. n. <bold>C</bold> <italic><tp:taxon-name><tp:taxon-name-part taxon-name-part-type="genus">Leiorhagium</tp:taxon-name-part> <tp:taxon-name-part taxon-name-part-type="species">adioincola</tp:taxon-name-part></tp:taxon-name></italic> sp. n. <bold>D</bold> <italic><tp:taxon-name><tp:taxon-name-part taxon-name-part-type="genus">Leiorhagium</tp:taxon-name-part> <tp:taxon-name-part taxon-name-part-type="species">aremuum</tp:taxon-name-part></tp:taxon-name></italic> sp. n. <bold>E</bold> <italic><tp:taxon-name><tp:taxon-name-part taxon-name-part-type="genus">Leiorhagium</tp:taxon-name-part> <tp:taxon-name-part taxon-name-part-type="species">neteae</tp:taxon-name-part></tp:taxon-name></italic> sp. n. Scale bars = 100 µm.</p></caption><graphic xmlns:xlink="http://www.w3.org/1999/xlink" xlink:href="zookeys-523-063-g008.jpg" position="float" orientation="portrait" xlink:type="simple" id="oo_58404.jpg"/></fig></tp:treatment-sec><ref-list><ref id="B35"><mixed-citation xmlns:xlink="http://www.w3.org/1999/xlink" xlink:type="simple"><person-group><name name-style="western"><surname>Zielske</surname><given-names>S</given-names></name><name name-style="western"><surname>Haase</surname><given-names>M</given-names></name></person-group> (<year>2015</year>) <article-title>Molecular phylogeny and a modified approach of character-based barcoding refining the taxonomy of New Caledonian freshwater gastropods (<tp:taxon-name><tp:taxon-name-part taxon-name-part-type="subclass">Caenogastropoda</tp:taxon-name-part></tp:taxon-name>, <tp:taxon-name><tp:taxon-name-part taxon-name-part-type="superfamily">Truncatelloidea</tp:taxon-name-part></tp:taxon-name>, <tp:taxon-name><tp:taxon-name-part taxon-name-part-type="family">Tateidae</tp:taxon-name-part></tp:taxon-name>).</article-title> <source>Molecular Phylogenetics and Evolution</source> <volume>89</volume>: <fpage>171</fpage>–<lpage>181</lpage>. doi: <ext-link xlink:type="simple" ext-link-type="doi" xlink:href="10.1016/j.ympev.2015.04.020">10.1016/j.ympev.2015.04.020</ext-link> </mixed-citation></ref></ref-list></tp:taxon-treatment>
